# Supplementary material for: Rapid genome wide mapping of phosphine resistance loci by a simple regional averaging analysis in the red flour beetle, Tribolium castaneum
Source: BMC Genomics. 2013 Sep 24;14:650. doi: 10.1186/1471-2164-14-650 (PMC3849015; doi:10.1186/1471-2164-14-650)
Supplement: Additional file 1: Table S1 — An example table for averaging variant (SNP) frequency for chromosome 8 for the F4 generation Selected vs Unselected datasets in an Excel™ spreadsheet. [file 1471-2164-14-650-S1.xlsx]

## Sheet: Sheet1
Mapping	Reference position	Variation type	Reference	Variants	Allele variations	Frequencies	Coverage	Variant #1	Count of #1	Frequency of #1 (Selected)	Frequency of #1 (Unselected)	DATASET	Regional average Selected	Regional average Unselected	Additional comments
CM000283 (Chr8) mapping	1004	SNP	G	2	C/G	55.6/44.4	9	C	5	55.56		Selected F4	79.2035	77.0977	The regional averages data uses the formula =AVERAGE(K2:K301), where K is the frequency of the primary variant (#1) for either the selected or unselected datasets (highlighted in green)
CM000283 (Chr8) mapping	1070	SNP	A	1	G	100	6	G	6		100	Unselected F4	79.4146	77.2195	The selected and unselected averages are then plotted on a graph to display the regions of loss of heterozygosity
CM000283 (Chr8) mapping	1460	SNP	T	2	C/T	60.0/40.0	5	C	3		60	Unselected F4	79.4146	77.2195
CM000283 (Chr8) mapping	1608	SNP	A	1	G	100	10	G	10		100	Unselected F4	79.5967	77.3116
CM000283 (Chr8) mapping	1652	SNP	A	1	G	66.7	6	G	4		66.67	Unselected F4	79.5967	77.3116
CM000283 (Chr8) mapping	2552	SNP	T	2	C/T	62.5/37.5	8	C	5	62.5		Selected F4	79.5967	77.4898
CM000283 (Chr8) mapping	2626	SNP	G	2	A/G	50.0/50.0	6	A	3	50		Selected F4	79.7494	77.6096
CM000283 (Chr8) mapping	2812	SNP	G	1	A	71.4	7	A	5	71.43		Selected F4	80.1958	77.6096
CM000283 (Chr8) mapping	3179	SNP	G	1	T	100	6	T	6	100		Selected F4	80.2748	77.728
CM000283 (Chr8) mapping	3179	SNP	G	1	T	100	5	T	5		100	Unselected F4	80.0955	77.8453
CM000283 (Chr8) mapping	3424	SNP	A	1	T	71.4	7	T	5		71.43	Unselected F4	80.0955	77.8453
CM000283 (Chr8) mapping	3487	SNP	G	1	A	77.8	9	A	7	77.78		Selected F4	80.0955	77.9956
CM000283 (Chr8) mapping	3509	SNP	T	2	C/T	50.0/50.0	4	C	2		50	Unselected F4	80.2975	77.9956
CM000283 (Chr8) mapping	3593	SNP	T	2	T/C	60.0/40.0	5	T	3		60	Unselected F4	80.2975	78.2588
CM000283 (Chr8) mapping	3733	SNP	A	1	T	66.7	6	T	4	66.67		Selected F4	80.2975	78.4693
CM000283 (Chr8) mapping	3804	SNP	A	2	G/A	54.5/45.5	11	G	6	54.55		Selected F4	80.4225	78.582
CM000283 (Chr8) mapping	4001	SNP	C	2	C/T	55.6/44.4	9	C	5	55.56		Selected F4	80.662	78.6415
CM000283 (Chr8) mapping	4387	SNP	T	2	T/C	57.1/42.9	7	T	4		57.14	Unselected F4	80.6767	78.6415
CM000283 (Chr8) mapping	6150	SNP	G	2	A/G	50.0/50.0	8	A	4	50		Selected F4	80.6767	78.6564
CM000283 (Chr8) mapping	6730	SNP	A	1	T	100	6	T	6	100		Selected F4	80.9634	78.767
CM000283 (Chr8) mapping	6730	SNP	A	1	T	100	7	T	7		100	Unselected F4	80.9634	78.767
CM000283 (Chr8) mapping	6845	SNP	T	1	G	100	5	G	5		100	Unselected F4	80.9634	78.767
CM000283 (Chr8) mapping	7495	SNP	G	2	A/G	50.0/50.0	6	A	3	50		Selected F4	81.1396	78.6564
CM000283 (Chr8) mapping	7604	SNP	G	1	A	100	6	A	6		100	Unselected F4	81.4307	78.767
CM000283 (Chr8) mapping	7851	SNP	T	1	C	100	8	C	8		100	Unselected F4	81.2659	78.6564
CM000283 (Chr8) mapping	8380	SNP	G	2	G/A	63.6/36.4	11	G	7	63.64		Selected F4	81.2659	78.4249
CM000283 (Chr8) mapping	8380	SNP	G	2	G/A	57.1/42.9	7	G	4		57.14	Unselected F4	81.1396	78.4249
CM000283 (Chr8) mapping	8813	SNP	A	2	A/G	60.0/40.0	10	A	6	60		Selected F4	81.1396	78.4249
CM000283 (Chr8) mapping	8832	SNP	T	2	C/T	50.0/50.0	10	C	5	50		Selected F4	81.3372	78.4425
CM000283 (Chr8) mapping	9264	SNP	C	1	T	100	5	T	5		100	Unselected F4	81.6328	78.5537
CM000283 (Chr8) mapping	9308	SNP	A	1	G	100	10	G	10	100		Selected F4	81.6328	78.5537
CM000283 (Chr8) mapping	9308	SNP	A	1	G	100	6	G	6		100	Unselected F4	81.6328	78.5537
CM000283 (Chr8) mapping	9323	SNP	A	1	G	100	10	G	10	100		Selected F4	81.8045	78.4425
CM000283 (Chr8) mapping	9323	SNP	A	1	G	100	5	G	5		100	Unselected F4	81.6328	78.5537
CM000283 (Chr8) mapping	9638	SNP	T	1	C	100	4	C	4		100	Unselected F4	81.6328	78.3475
CM000283 (Chr8) mapping	9879	SNP	A	2	A/C	60.0/40.0	5	A	3		60	Unselected F4	81.6328	78.3475
CM000283 (Chr8) mapping	10524	SNP	A	1	T	100	6	T	6	100		Selected F4	81.8045	78.4425
CM000283 (Chr8) mapping	10524	SNP	A	1	T	100	5	T	5		100	Unselected F4	81.8045	78.4425
CM000283 (Chr8) mapping	10562	SNP	G	1	A	100	7	A	7		100	Unselected F4	81.8045	78.4425
CM000283 (Chr8) mapping	10574	SNP	C	1	T	100	8	T	8		100	Unselected F4	81.8045	78.4425
CM000283 (Chr8) mapping	10695	SNP	G	2	T/G	55.6/44.4	9	T	5	55.56		Selected F4	81.973	78.3303
CM000283 (Chr8) mapping	10826	SNP	A	2	A/G	62.5/37.5	8	A	5		62.5	Unselected F4	82.2198	78.4425
CM000283 (Chr8) mapping	11117	SNP	C	1	T	80	5	T	4		80	Unselected F4	82.3844	78.5256
CM000283 (Chr8) mapping	11569	SNP	A	2	A/G	62.5/37.5	8	A	5	62.5		Selected F4	82.3844	78.6297
CM000283 (Chr8) mapping	11693	SNP	A	2	A/G	63.6/36.4	11	A	7	63.64		Selected F4	82.3348	78.6297
CM000283 (Chr8) mapping	11827	SNP	T	2	T/C	60.0/40.0	5	T	3		60	Unselected F4	82.5095	78.505
CM000283 (Chr8) mapping	12137	SNP	A	1	C	66.7	6	C	4	66.67		Selected F4	82.5095	78.7122
CM000283 (Chr8) mapping	12137	SNP	A	1	C	66.7	6	C	4		66.67	Unselected F4	82.4706	78.7122
CM000283 (Chr8) mapping	12694	SNP	T	1	G	100	11	G	11	100		Selected F4	82.1699	78.7749
CM000283 (Chr8) mapping	12705	SNP	T	2	T/C	57.1/42.9	7	T	4		57.14	Unselected F4	82.0033	78.6777
CM000283 (Chr8) mapping	12953	SNP	C	2	C/T	50.0/50.0	6	C	3	50		Selected F4	82.0033	78.8997
CM000283 (Chr8) mapping	13513	SNP	A	1	G	100	8	G	8	100		Selected F4	82.4706	78.8997
CM000283 (Chr8) mapping	13513	SNP	A	1	G	100	8	G	8		100	Unselected F4	82.3052	79.0085
CM000283 (Chr8) mapping	14272	SNP	A	2	C/A	57.1/42.9	7	C	4		57.14	Unselected F4	82.4706	78.8997
CM000283 (Chr8) mapping	15829	SNP	T	1	G	100	6	G	6	100		Selected F4	82.4706	78.8997
CM000283 (Chr8) mapping	15829	SNP	T	1	G	100	5	G	5		100	Unselected F4	82.3052	78.8796
CM000283 (Chr8) mapping	15842	SNP	T	1	C	100	9	C	9	100		Selected F4	82.3052	78.8796
CM000283 (Chr8) mapping	15842	SNP	T	1	C	100	9	C	9		100	Unselected F4	82.1367	78.9879
CM000283 (Chr8) mapping	15901	SNP	T	1	A	100	5	A	5		100	Unselected F4	82.1367	78.8597
CM000283 (Chr8) mapping	16026	SNP	T	1	C	100	9	C	9	100		Selected F4	82.1367	78.8597
CM000283 (Chr8) mapping	16026	SNP	T	1	C	100	7	C	7		100	Unselected F4	81.9649	78.8401
CM000283 (Chr8) mapping	16406	SNP	T	1	A	100	10	A	10		100	Unselected F4	81.9649	78.636
CM000283 (Chr8) mapping	16437	SNP	T	1	A	100	7	A	7	100		Selected F4	81.9649	78.636
CM000283 (Chr8) mapping	16439	SNP	G	1	A	100	4	A	4		100	Unselected F4	81.7898	78.606
CM000283 (Chr8) mapping	16499	SNP	C	2	T/C	56.2/43.8	16	T	9	56.25		Selected F4	81.7898	78.606
CM000283 (Chr8) mapping	16684	SNP	G	1	A	100	6	A	6		100	Unselected F4	82.0402	78.714
CM000283 (Chr8) mapping	16783	SNP	A	1	G	100	6	G	6	100		Selected F4	82.0402	78.714
CM000283 (Chr8) mapping	16950	SNP	A	1	T	100	7	T	7	100		Selected F4	81.8624	78.821
CM000283 (Chr8) mapping	17017	SNP	T	2	T/C	60.0/40.0	5	T	3		60	Unselected F4	81.681	78.9269
CM000283 (Chr8) mapping	17021	SNP	T	2	C/T	50.0/50.0	6	C	3		50	Unselected F4	81.681	79.1269
CM000283 (Chr8) mapping	17041	SNP	T	2	C/T	55.6/44.4	18	C	10	55.56		Selected F4	81.8624	79.2733
CM000283 (Chr8) mapping	17041	SNP	T	2	T/C	55.6/44.4	9	T	5		55.56	Unselected F4	82.3024	79.2733
CM000283 (Chr8) mapping	17043	SNP	C	2	C/T	61.1/38.9	18	C	11	61.11		Selected F4	82.3024	79.4966
CM000283 (Chr8) mapping	17043	SNP	C	2	T/C	62.5/37.5	8	T	5		62.5	Unselected F4	82.6874	79.4966
CM000283 (Chr8) mapping	17061	SNP	G	2	A/G	50.0/50.0	14	A	7		50	Unselected F4	82.6874	79.685
CM000283 (Chr8) mapping	17178	SNP	T	2	T/C	61.1/38.9	18	T	11	61.11		Selected F4	82.8572	79.8349
CM000283 (Chr8) mapping	17178	SNP	T	2	C/T	50.0/50.0	10	C	5		50	Unselected F4	83.0725	79.9363
CM000283 (Chr8) mapping	17192	SNP	T	2	T/G	57.1/42.9	14	T	8		57.14	Unselected F4	83.0983	80.0875
CM000283 (Chr8) mapping	17344	SNP	A	1	G	100	10	G	10	100		Selected F4	83.0983	80.1777
CM000283 (Chr8) mapping	17344	SNP	A	1	G	100	8	G	8		100	Unselected F4	82.931	80.0763
CM000283 (Chr8) mapping	17359	SNP	A	1	C	100	6	C	6		100	Unselected F4	82.931	79.825
CM000283 (Chr8) mapping	17373	SNP	C	1	T	75	4	T	3		75	Unselected F4	82.931	79.5738
CM000283 (Chr8) mapping	17425	SNP	A	2	A/G	50.0/50.0	8	A	4		50	Unselected F4	82.9894	79.5969
CM000283 (Chr8) mapping	17437	SNP	G	2	A/G	55.6/44.4	9	A	5		55.56	Unselected F4	82.7384	79.7471
CM000283 (Chr8) mapping	17472	SNP	A	2	A/G	62.5/37.5	8	A	5	62.5		Selected F4	82.9044	79.8705
CM000283 (Chr8) mapping	17494	SNP	G	1	A	83.3	6	A	5		83.33	Unselected F4	83.1025	79.8881
CM000283 (Chr8) mapping	17581	SNP	A	2	A/G	60.0/40.0	5	A	3		60	Unselected F4	83.1025	79.9727
CM000283 (Chr8) mapping	17708	SNP	T	1	C	66.7	9	C	6		66.67	Unselected F4	83.1025	80.1757
CM000283 (Chr8) mapping	17710	SNP	T	2	C/T	50.0/50.0	8	C	4	50		Selected F4	83.265	80.2446
CM000283 (Chr8) mapping	17710	SNP	T	1	C	66.7	9	C	6		66.67	Unselected F4	83.588	80.3449
CM000283 (Chr8) mapping	17771	SNP	C	2	A/C	50.0/50.0	4	A	2		50	Unselected F4	83.588	80.5141
CM000283 (Chr8) mapping	17783	SNP	T	2	G/T	50.0/50.0	4	G	2		50	Unselected F4	83.588	80.5649
CM000283 (Chr8) mapping	17877	SNP	A	2	A/T	50.0/50.0	6	A	3		50	Unselected F4	83.588	80.8187
CM000283 (Chr8) mapping	18227	SNP	G	2	G/A	62.5/37.5	8	G	5	62.5		Selected F4	83.588	81.0725
CM000283 (Chr8) mapping	18227	SNP	G	1	A	83.3	6	A	5		83.33	Unselected F4	83.7947	81.1681
CM000283 (Chr8) mapping	18307	SNP	T	2	A/T	50.0/50.0	18	A	9	50		Selected F4	83.7947	81.2523
CM000283 (Chr8) mapping	18798	SNP	T	1	C	66.7	6	C	4	66.67		Selected F4	84.1293	81.3465
CM000283 (Chr8) mapping	18798	SNP	T	2	C/T	57.1/42.9	7	C	4		57.14	Unselected F4	84.3039	81.4397
CM000283 (Chr8) mapping	19110	SNP	G	1	A	100	4	A	4		100	Unselected F4	84.4593	81.5619
CM000283 (Chr8) mapping	19204	SNP	C	1	A	80	5	A	4		80	Unselected F4	84.4593	81.5619
CM000283 (Chr8) mapping	19382	SNP	C	1	G	85.7	7	G	6	85.71		Selected F4	84.6117	81.5697
CM000283 (Chr8) mapping	19382	SNP	C	1	G	100	7	G	7		100	Unselected F4	84.6008	81.6624
CM000283 (Chr8) mapping	19524	SNP	A	1	T	100	8	T	8		100	Unselected F4	84.6008	81.6624
CM000283 (Chr8) mapping	23097	SNP	T	1	C	100	6	C	6		100	Unselected F4	84.6008	81.4614
CM000283 (Chr8) mapping	23261	SNP	A	2	A/G	50.0/50.0	6	A	3		50	Unselected F4	84.6008	81.4614
CM000283 (Chr8) mapping	23775	SNP	C	2	C/T	50.0/50.0	6	C	3		50	Unselected F4	84.7518	81.6203
CM000283 (Chr8) mapping	24278	SNP	G	2	C/G	50.0/50.0	8	C	4		50	Unselected F4	84.7518	81.8728
CM000283 (Chr8) mapping	24698	SNP	A	2	A/C	62.5/37.5	8	A	5	62.5		Selected F4	84.8998	82.0346
CM000283 (Chr8) mapping	25715	SNP	G	1	A	100	6	A	6	100		Selected F4	85.1194	82.1253
CM000283 (Chr8) mapping	25891	SNP	T	1	C	100	6	C	6		100	Unselected F4	84.9721	81.9639
CM000283 (Chr8) mapping	26782	SNP	A	1	G	100	6	G	6	100		Selected F4	84.9721	81.9639
CM000283 (Chr8) mapping	27093	SNP	C	1	G	80	5	G	4		80	Unselected F4	84.8218	81.8665
CM000283 (Chr8) mapping	27568	SNP	T	1	C	100	8	C	8		100	Unselected F4	84.8218	81.7358
CM000283 (Chr8) mapping	28242	SNP	T	1	C	100	6	C	6	100		Selected F4	84.8218	81.7358
CM000283 (Chr8) mapping	28784	SNP	T	1	C	66.7	6	C	4		66.67	Unselected F4	84.6685	81.8267
CM000283 (Chr8) mapping	28845	SNP	G	1	A	100	8	A	8	100		Selected F4	84.8218	81.9024
CM000283 (Chr8) mapping	28993	SNP	G	1	A	100	9	A	9	100		Selected F4	84.6685	81.9925
CM000283 (Chr8) mapping	28993	SNP	G	2	G/A	62.5/37.5	8	G	5		62.5	Unselected F4	84.6685	81.9925
CM000283 (Chr8) mapping	29827	SNP	A	1	G	100	7	G	7	100		Selected F4	84.6685	82.1791
CM000283 (Chr8) mapping	29827	SNP	A	1	G	100	4	G	4		100	Unselected F4	84.6685	82.1791
CM000283 (Chr8) mapping	30937	SNP	A	1	T	75	4	T	3		75	Unselected F4	84.6685	81.9495
CM000283 (Chr8) mapping	30969	SNP	G	1	A	100	4	A	4		100	Unselected F4	84.6685	82.0738
CM000283 (Chr8) mapping	32701	SNP	C	1	T	100	7	T	7	100		Selected F4	84.6685	82.0738
CM000283 (Chr8) mapping	32701	SNP	C	1	T	75	12	T	9		75	Unselected F4	84.512	82.1626
CM000283 (Chr8) mapping	32861	SNP	C	2	A/C	50.0/50.0	8	A	4		50	Unselected F4	84.6685	82.1982
CM000283 (Chr8) mapping	32998	SNP	C	1	T	80	5	T	4		80	Unselected F4	84.6685	82.447
CM000283 (Chr8) mapping	35379	SNP	G	2	A/G	60.0/40.0	5	A	3		60	Unselected F4	84.6685	82.4635
CM000283 (Chr8) mapping	35383	SNP	G	2	A/G	50.0/50.0	4	A	2		50	Unselected F4	84.8218	82.5758
CM000283 (Chr8) mapping	36082	SNP	T	1	G	100	4	G	4		100	Unselected F4	84.8218	82.6258
CM000283 (Chr8) mapping	36354	SNP	T	1	A	66.7	6	A	4		66.67	Unselected F4	84.8218	82.6258
CM000283 (Chr8) mapping	36459	SNP	A	1	G	100	7	G	7	100		Selected F4	84.9721	82.706
CM000283 (Chr8) mapping	36459	SNP	A	2	A/G	50.0/50.0	4	A	2		50	Unselected F4	84.8218	82.7925
CM000283 (Chr8) mapping	36596	SNP	A	1	C	83.3	6	C	5		83.33	Unselected F4	84.9721	82.9573
CM000283 (Chr8) mapping	36659	SNP	C	2	C/T	50.0/50.0	6	C	3		50	Unselected F4	84.9721	83.0411
CM000283 (Chr8) mapping	36923	SNP	C	2	T/C	55.6/44.4	9	T	5		55.56	Unselected F4	84.9721	83.0913
CM000283 (Chr8) mapping	38091	SNP	A	1	T	100	7	T	7	100		Selected F4	84.9721	83.3146
CM000283 (Chr8) mapping	38091	SNP	A	1	T	63.6	11	T	7		63.64	Unselected F4	84.8218	83.398
CM000283 (Chr8) mapping	38709	SNP	A	2	C/A	58.3/41.7	12	C	7		58.33	Unselected F4	84.9721	83.4973
CM000283 (Chr8) mapping	39096	SNP	C	2	A/C	50.0/50.0	8	A	4		50	Unselected F4	84.9721	83.6062
CM000283 (Chr8) mapping	39097	SNP	C	1	A	100	7	A	7		100	Unselected F4	84.9721	83.8575
CM000283 (Chr8) mapping	40243	SNP	G	1	A	100	7	A	7	100		Selected F4	84.9721	83.6565
CM000283 (Chr8) mapping	41334	SNP	C	2	C/T	54.5/45.5	11	C	6		54.55	Unselected F4	84.9721	83.6565
CM000283 (Chr8) mapping	41782	SNP	A	2	A/G	57.1/42.9	7	A	4	57.14		Selected F4	84.9721	83.8849
CM000283 (Chr8) mapping	41928	SNP	G	2	G/A	60.0/40.0	5	G	3		60	Unselected F4	85.3964	83.8849
CM000283 (Chr8) mapping	42411	SNP	A	2	A/T	50.0/50.0	10	A	5	50		Selected F4	85.3964	84.0859
CM000283 (Chr8) mapping	43831	SNP	C	1	T	100	6	T	6	100		Selected F4	85.8915	84.0859
CM000283 (Chr8) mapping	52121	SNP	G	2	G/T	50.0/50.0	4	G	2		50	Unselected F4	85.8915	84.0859
CM000283 (Chr8) mapping	52598	SNP	A	2	A/G	50.0/50.0	6	A	3		50	Unselected F4	85.8915	84.3371
CM000283 (Chr8) mapping	52645	SNP	A	2	A/G	57.1/42.9	7	A	4		57.14	Unselected F4	85.8915	84.5884
CM000283 (Chr8) mapping	52683	SNP	T	2	A/T	50.0/50.0	4	A	2		50	Unselected F4	85.8915	84.8038
CM000283 (Chr8) mapping	52873	SNP	C	2	C/T	50.0/50.0	6	C	3	50		Selected F4	85.8915	85.055
CM000283 (Chr8) mapping	52895	SNP	C	2	A/C	50.0/50.0	8	A	4	50		Selected F4	86.3865	85.055
CM000283 (Chr8) mapping	53840	SNP	G	1	A	71.4	7	A	5	71.43		Selected F4	86.7504	85.1297
CM000283 (Chr8) mapping	53980	SNP	A	1	G	71.4	7	G	5	71.43		Selected F4	86.9052	85.2037
CM000283 (Chr8) mapping	53993	SNP	A	2	G/A	62.5/37.5	8	G	5	62.5		Selected F4	87.0631	85.0295
CM000283 (Chr8) mapping	54423	SNP	C	2	C/G	60.0/40.0	5	C	3		60	Unselected F4	87.3163	85.1032
CM000283 (Chr8) mapping	54483	SNP	T	1	C	66.7	9	C	6	66.67		Selected F4	87.3163	85.3002
CM000283 (Chr8) mapping	54618	SNP	G	1	A	66.7	6	A	4	66.67		Selected F4	87.5314	85.3723
CM000283 (Chr8) mapping	55693	SNP	A	1	G	66.7	6	G	4	66.67		Selected F4	87.7509	85.2346
CM000283 (Chr8) mapping	56354	SNP	G	2	A/G	50.0/50.0	6	A	3	50		Selected F4	87.9752	85.0635
CM000283 (Chr8) mapping	56911	SNP	C	1	G	75	8	G	6	75		Selected F4	88.5071	85.0635
CM000283 (Chr8) mapping	59765	SNP	C	1	G	100	6	G	6	100		Selected F4	88.3741	85.0635
CM000283 (Chr8) mapping	59765	SNP	C	1	G	100	5	G	5		100	Unselected F4	88.2491	85.1357
CM000283 (Chr8) mapping	62318	SNP	T	1	C	100	6	C	6	100		Selected F4	88.2491	85.1357
CM000283 (Chr8) mapping	62868	SNP	C	1	T	75	4	T	3		75	Unselected F4	88.1214	85.2072
CM000283 (Chr8) mapping	62935	SNP	G	2	C/G	62.5/37.5	8	C	5	62.5		Selected F4	88.1214	85.135
CM000283 (Chr8) mapping	64941	SNP	A	1	G	100	4	G	4		100	Unselected F4	88.403	85.2062
CM000283 (Chr8) mapping	66260	SNP	T	2	G/T	50.0/50.0	8	G	4		50	Unselected F4	88.403	85.2062
CM000283 (Chr8) mapping	68599	SNP	C	1	T	80	5	T	4		80	Unselected F4	88.529	85.3754
CM000283 (Chr8) mapping	69118	SNP	T	1	A	77.8	9	A	7		77.78	Unselected F4	88.529	85.4716
CM000283 (Chr8) mapping	70637	SNP	A	1	T	100	7	T	7		100	Unselected F4	88.529	85.4342
CM000283 (Chr8) mapping	70751	SNP	T	2	T/A	62.5/37.5	8	T	5		62.5	Unselected F4	88.529	85.4342
CM000283 (Chr8) mapping	71111	SNP	C	1	T	75	4	T	3		75	Unselected F4	88.529	85.4084
CM000283 (Chr8) mapping	71788	SNP	T	2	A/T	50.0/50.0	6	A	3		50	Unselected F4	88.6524	85.4587
CM000283 (Chr8) mapping	73012	SNP	T	2	T/G	60.0/40.0	5	T	3		60	Unselected F4	88.6524	85.7002
CM000283 (Chr8) mapping	73202	SNP	T	1	C	100	4	C	4		100	Unselected F4	88.6524	85.8935
CM000283 (Chr8) mapping	73203	SNP	C	1	A	100	5	A	5		100	Unselected F4	88.6524	85.8935
CM000283 (Chr8) mapping	74195	SNP	T	2	C/T	57.1/42.9	7	C	4	57.14		Selected F4	88.6524	85.8935
CM000283 (Chr8) mapping	75019	SNP	A	1	G	100	9	G	9		100	Unselected F4	88.9949	85.7209
CM000283 (Chr8) mapping	75547	SNP	G	1	A	100	8	A	8	100		Selected F4	89.1132	85.6519
CM000283 (Chr8) mapping	76392	SNP	G	2	A/G	50.0/50.0	4	A	2		50	Unselected F4	88.9949	85.7209
CM000283 (Chr8) mapping	76535	SNP	A	2	A/G	57.1/42.9	7	A	4	57.14		Selected F4	88.9949	85.769
CM000283 (Chr8) mapping	76535	SNP	A	1	G	80	5	G	4		80	Unselected F4	89.026	85.769
CM000283 (Chr8) mapping	76581	SNP	T	1	C	100	6	C	6	100		Selected F4	89.026	85.8651
CM000283 (Chr8) mapping	76581	SNP	T	1	C	100	5	C	5		100	Unselected F4	88.9054	85.7414
CM000283 (Chr8) mapping	76676	SNP	T	1	C	71.4	7	C	5		71.43	Unselected F4	88.5601	85.6728
CM000283 (Chr8) mapping	77365	SNP	T	2	C/T	60.0/40.0	5	C	3		60	Unselected F4	88.5601	85.8102
CM000283 (Chr8) mapping	77543	SNP	C	2	C/T	50.0/50.0	6	C	3		50	Unselected F4	88.5601	86.0025
CM000283 (Chr8) mapping	78003	SNP	T	1	C	85.7	7	C	6	85.71		Selected F4	88.6831	86.1764
CM000283 (Chr8) mapping	78003	SNP	T	2	C/T	60.0/40.0	5	C	3		60	Unselected F4	88.7154	86.2429
CM000283 (Chr8) mapping	78036	SNP	A	2	A/G	58.3/41.7	12	A	7		58.33	Unselected F4	88.8368	86.3697
CM000283 (Chr8) mapping	78154	SNP	G	2	G/T	62.5/37.5	8	G	5		62.5	Unselected F4	88.8368	86.571
CM000283 (Chr8) mapping	78167	SNP	T	2	C/T	62.5/37.5	8	C	5		62.5	Unselected F4	88.8368	86.7521
CM000283 (Chr8) mapping	78265	SNP	G	2	A/G	50.0/50.0	8	A	4	50		Selected F4	88.8368	86.7723
CM000283 (Chr8) mapping	78265	SNP	G	2	A/G	60.0/40.0	10	A	6		60	Unselected F4	89.2589	86.8359
CM000283 (Chr8) mapping	78376	SNP	C	2	C/T	50.0/50.0	8	C	4		50	Unselected F4	89.2589	87.0282
CM000283 (Chr8) mapping	79113	SNP	G	2	G/T	60.0/40.0	10	G	6	60		Selected F4	89.2589	87.0762
CM000283 (Chr8) mapping	79297	SNP	G	2	A/G	50.0/50.0	4	A	2		50	Unselected F4	89.6937	87.0762
CM000283 (Chr8) mapping	80225	SNP	G	2	G/C	57.1/42.9	7	G	4	57.14		Selected F4	89.6937	87.3166
CM000283 (Chr8) mapping	80251	SNP	C	2	C/T	60.0/40.0	5	C	3		60	Unselected F4	90.1596	87.3166
CM000283 (Chr8) mapping	80510	SNP	T	1	C	75	4	C	3		75	Unselected F4	90.2654	87.4486
CM000283 (Chr8) mapping	81417	SNP	A	2	A/T	54.5/45.5	11	A	6	54.55		Selected F4	90.2169	87.509
CM000283 (Chr8) mapping	81753	SNP	A	1	G	100	11	G	11		100	Unselected F4	90.6004	87.3278
CM000283 (Chr8) mapping	81804	SNP	G	2	T/G	57.1/42.9	7	T	4		57.14	Unselected F4	90.7004	87.2663
CM000283 (Chr8) mapping	82492	SNP	C	2	C/T	50.0/50.0	8	C	4	50		Selected F4	90.7004	87.2979
CM000283 (Chr8) mapping	82492	SNP	C	2	C/T	50.0/50.0	4	C	2		50	Unselected F4	91.1381	87.3592
CM000283 (Chr8) mapping	82866	SNP	A	2	A/G	50.0/50.0	4	A	2		50	Unselected F4	91.1381	87.6008
CM000283 (Chr8) mapping	83426	SNP	T	2	T/C	62.5/37.5	8	T	5		62.5	Unselected F4	91.2323	87.7833
CM000283 (Chr8) mapping	83442	SNP	A	2	A/C	55.6/44.4	9	A	5		55.56	Unselected F4	91.2323	87.9653
CM000283 (Chr8) mapping	83508	SNP	G	2	G/A	62.5/37.5	8	G	5	62.5		Selected F4	91.3246	88.1234
CM000283 (Chr8) mapping	83734	SNP	G	2	G/A	62.5/37.5	8	G	5	62.5		Selected F4	91.6313	88.1811
CM000283 (Chr8) mapping	84086	SNP	A	1	G	100	4	G	4		100	Unselected F4	92.0302	88.1811
CM000283 (Chr8) mapping	84258	SNP	G	2	A/G	50.0/50.0	8	A	4		50	Unselected F4	92.0302	88.1811
CM000283 (Chr8) mapping	84352	SNP	C	2	C/A	55.6/44.4	9	C	5	55.56		Selected F4	92.0302	88.4238
CM000283 (Chr8) mapping	84429	SNP	C	2	C/T	60.0/40.0	5	C	3		60	Unselected F4	92.1484	88.4238
CM000283 (Chr8) mapping	84617	SNP	A	2	G/A	60.0/40.0	5	G	3		60	Unselected F4	92.1484	88.3752
CM000283 (Chr8) mapping	85124	SNP	A	1	T	66.7	6	T	4		66.67	Unselected F4	91.7633	88.5137
CM000283 (Chr8) mapping	85259	SNP	A	1	G	50	6	G	3	50		Selected F4	91.7633	88.4672
CM000283 (Chr8) mapping	85259	SNP	A	2	T/A	55.6/44.4	9	T	5		55.56	Unselected F4	92.2896	88.4672
CM000283 (Chr8) mapping	85470	SNP	A	2	A/G	50.0/50.0	4	A	2		50	Unselected F4	92.2896	88.684
CM000283 (Chr8) mapping	85601	SNP	A	2	A/G	60.0/40.0	5	A	3		60	Unselected F4	92.2896	88.9279
CM000283 (Chr8) mapping	86152	SNP	T	1	C	100	9	C	9	100		Selected F4	92.3699	89.0697
CM000283 (Chr8) mapping	86152	SNP	T	1	C	100	4	C	4		100	Unselected F4	92.2896	89.0688
CM000283 (Chr8) mapping	86280	SNP	T	2	T/C	60.0/40.0	5	T	3		60	Unselected F4	92.3699	89.0152
CM000283 (Chr8) mapping	86285	SNP	A	1	G	100	8	G	8	100		Selected F4	92.3699	89.2113
CM000283 (Chr8) mapping	86285	SNP	A	1	G	100	6	G	6		100	Unselected F4	92.3699	89.2113
CM000283 (Chr8) mapping	86286	SNP	T	2	C/T	57.1/42.9	7	C	4	57.14		Selected F4	92.3699	89.0712
CM000283 (Chr8) mapping	86549	SNP	T	1	A	100	8	A	8		100	Unselected F4	92.8164	89.0712
CM000283 (Chr8) mapping	87262	SNP	T	1	C	71.4	7	C	5		71.43	Unselected F4	92.8164	89.0712
CM000283 (Chr8) mapping	87562	SNP	A	1	G	75	8	G	6	75		Selected F4	92.8164	89.1132
CM000283 (Chr8) mapping	87630	SNP	A	1	G	100	8	G	8	100		Selected F4	93.0768	89.1132
CM000283 (Chr8) mapping	87694	SNP	G	1	A	85.7	7	A	6	85.71		Selected F4	93.0039	89.1663
CM000283 (Chr8) mapping	88182	SNP	A	1	T	100	5	T	5		100	Unselected F4	93.0039	89.1663
CM000283 (Chr8) mapping	88194	SNP	T	1	G	100	7	G	7		100	Unselected F4	93.0039	89.0688
CM000283 (Chr8) mapping	88814	SNP	G	2	A/G	60.0/40.0	5	A	3		60	Unselected F4	93.0039	89.0688
CM000283 (Chr8) mapping	88924	SNP	T	1	C	100	9	C	9		100	Unselected F4	93.0039	89.2639
CM000283 (Chr8) mapping	89009	SNP	G	1	A	100	7	A	7	100		Selected F4	93.0039	89.2639
CM000283 (Chr8) mapping	89112	SNP	T	2	T/A	60.0/40.0	10	T	6		60	Unselected F4	92.9295	89.316
CM000283 (Chr8) mapping	89282	SNP	G	1	A	100	7	A	7	100		Selected F4	93.0039	89.459
CM000283 (Chr8) mapping	89282	SNP	G	1	A	66.7	12	A	8		66.67	Unselected F4	92.9295	89.3888
CM000283 (Chr8) mapping	89311	SNP	A	1	G	100	5	G	5		100	Unselected F4	92.9295	89.5506
CM000283 (Chr8) mapping	89367	SNP	T	1	G	80	10	G	8	80		Selected F4	93.0039	89.4997
CM000283 (Chr8) mapping	89367	SNP	T	1	G	87.5	8	G	7		87.5	Unselected F4	93.1422	89.5506
CM000283 (Chr8) mapping	89385	SNP	T	1	C	100	13	C	13	100		Selected F4	93.1422	89.6113
CM000283 (Chr8) mapping	89385	SNP	T	1	C	100	16	C	16		100	Unselected F4	93.0685	89.6615
CM000283 (Chr8) mapping	89439	SNP	A	1	G	100	11	G	11	100		Selected F4	93.0685	89.6615
CM000283 (Chr8) mapping	89439	SNP	A	1	G	100	5	G	5		100	Unselected F4	93.0685	89.6615
CM000283 (Chr8) mapping	89485	SNP	G	1	A	100	4	A	4		100	Unselected F4	93.0685	89.6615
CM000283 (Chr8) mapping	90436	SNP	A	1	G	100	7	G	7	100		Selected F4	93.0685	89.5649
CM000283 (Chr8) mapping	90487	SNP	T	1	A	100	7	A	7	100		Selected F4	92.9932	89.615
CM000283 (Chr8) mapping	90487	SNP	T	1	A	100	6	A	6		100	Unselected F4	92.9162	89.4733
CM000283 (Chr8) mapping	90551	SNP	T	2	C/T	50.0/50.0	4	C	2		50	Unselected F4	92.9932	89.4227
CM000283 (Chr8) mapping	90683	SNP	C	1	T	100	6	T	6		100	Unselected F4	92.9932	89.6631
CM000283 (Chr8) mapping	90748	SNP	A	1	G	100	5	G	5		100	Unselected F4	92.9932	89.6631
CM000283 (Chr8) mapping	90771	SNP	A	1	T	100	8	T	8	100		Selected F4	92.9932	89.6631
CM000283 (Chr8) mapping	90771	SNP	A	1	T	100	7	T	7		100	Unselected F4	92.9932	89.6631
CM000283 (Chr8) mapping	90893	SNP	C	1	G	100	8	G	8	100		Selected F4	92.9932	89.4708
CM000283 (Chr8) mapping	91156	SNP	G	1	A	100	12	A	12		100	Unselected F4	92.9932	89.4708
CM000283 (Chr8) mapping	96117	SNP	T	2	T/C	64.0/36.0	25	T	16		64	Unselected F4	92.9932	89.4708
CM000283 (Chr8) mapping	97006	SNP	T	1	G	100	5	G	5		100	Unselected F4	92.9932	89.4035
CM000283 (Chr8) mapping	97029	SNP	G	1	T	100	10	T	10		100	Unselected F4	92.9932	89.2112
CM000283 (Chr8) mapping	97048	SNP	A	1	G	100	4	G	4		100	Unselected F4	92.9932	88.9927
CM000283 (Chr8) mapping	97067	SNP	G	1	A	100	5	A	5		100	Unselected F4	92.9932	88.7523
CM000283 (Chr8) mapping	97227	SNP	C	2	T/C	60.0/40.0	5	T	3		60	Unselected F4	93.0685	88.698
CM000283 (Chr8) mapping	97238	SNP	G	1	T	100	5	T	5		100	Unselected F4	93.0685	88.8912
CM000283 (Chr8) mapping	97282	SNP	G	1	A	100	8	A	8	100		Selected F4	93.1422	88.8373
CM000283 (Chr8) mapping	97282	SNP	G	2	A/G	50.0/50.0	6	A	3		50	Unselected F4	93.0685	88.6497
CM000283 (Chr8) mapping	97315	SNP	G	1	T	100	8	T	8	100		Selected F4	93.0685	88.8912
CM000283 (Chr8) mapping	97333	SNP	G	1	T	100	5	T	5		100	Unselected F4	92.9932	88.7523
CM000283 (Chr8) mapping	97621	SNP	A	1	G	100	8	G	8	100		Selected F4	92.9932	88.5463
CM000283 (Chr8) mapping	97621	SNP	A	1	G	100	4	G	4		100	Unselected F4	92.9162	88.396
CM000283 (Chr8) mapping	97714	SNP	C	1	T	100	7	T	7	100		Selected F4	92.9162	88.3003
CM000283 (Chr8) mapping	97714	SNP	C	1	T	100	6	T	6		100	Unselected F4	92.8374	88.1179
CM000283 (Chr8) mapping	97776	SNP	T	2	T/C	63.6/36.4	11	T	7		63.64	Unselected F4	92.8374	87.9989
CM000283 (Chr8) mapping	97811	SNP	G	2	A/G	44.4/44.4	9	A	4		44.44	Unselected F4	92.8374	88.172
CM000283 (Chr8) mapping	97996	SNP	G	1	C	100	8	C	8	100		Selected F4	92.9162	88.3812
CM000283 (Chr8) mapping	97996	SNP	G	1	C	100	8	C	8		100	Unselected F4	92.8374	88.4366
CM000283 (Chr8) mapping	98044	SNP	C	1	A	100	6	A	6	100		Selected F4	92.8374	88.2461
CM000283 (Chr8) mapping	98096	SNP	A	1	C	100	8	C	8	100		Selected F4	92.757	88.1122
CM000283 (Chr8) mapping	98406	SNP	T	1	C	100	6	C	6	100		Selected F4	92.757	88.1122
CM000283 (Chr8) mapping	98406	SNP	T	1	C	100	6	C	6		100	Unselected F4	92.2754	88.1122
CM000283 (Chr8) mapping	98491	SNP	T	1	C	100	4	C	4		100	Unselected F4	92.3612	88.0556
CM000283 (Chr8) mapping	99311	SNP	A	1	T	100	7	T	7	100		Selected F4	92.3612	88.0556
CM000283 (Chr8) mapping	99311	SNP	A	1	T	100	7	T	7		100	Unselected F4	92.2223	88.0556
CM000283 (Chr8) mapping	99355	SNP	T	1	C	100	9	C	9	100		Selected F4	92.2223	87.8175
CM000283 (Chr8) mapping	99355	SNP	T	1	C	100	6	C	6		100	Unselected F4	92.1349	87.6857
CM000283 (Chr8) mapping	99500	SNP	C	1	T	100	5	T	5		100	Unselected F4	92.1349	87.4487
CM000283 (Chr8) mapping	99654	SNP	C	1	A	100	4	A	4		100	Unselected F4	92.1349	87.4487
CM000283 (Chr8) mapping	99682	SNP	T	1	C	100	4	C	4		100	Unselected F4	92.1349	87.4487
CM000283 (Chr8) mapping	99852	SNP	C	1	A	77.8	9	A	7	77.78		Selected F4	92.1349	87.3133
CM000283 (Chr8) mapping	99852	SNP	C	1	A	100	8	A	8		100	Unselected F4	92.2981	87.2159
CM000283 (Chr8) mapping	99885	SNP	C	1	T	75	8	T	6	75		Selected F4	92.3846	87.1554
CM000283 (Chr8) mapping	99885	SNP	C	1	T	100	8	T	8		100	Unselected F4	92.5822	87.2159
CM000283 (Chr8) mapping	99903	SNP	T	1	C	100	6	C	6		100	Unselected F4	92.5822	87.2159
CM000283 (Chr8) mapping	99910	SNP	C	2	T/C	60.0/40.0	5	T	3		60	Unselected F4	92.6655	87.1554
CM000283 (Chr8) mapping	100040	SNP	G	1	A	100	4	A	4		100	Unselected F4	92.6655	87.3449
CM000283 (Chr8) mapping	100234	SNP	G	1	A	75	4	A	3		75	Unselected F4	92.6655	87.108
CM000283 (Chr8) mapping	100285	SNP	T	2	T/G	57.1/42.9	7	T	4	57.14		Selected F4	92.6655	87.0369
CM000283 (Chr8) mapping	100702	SNP	A	1	T	100	6	T	6	100		Selected F4	93.1471	87.0369
CM000283 (Chr8) mapping	100721	SNP	C	1	G	100	6	G	6	100		Selected F4	93.0692	87.098
CM000283 (Chr8) mapping	100866	SNP	A	1	T	100	5	T	5		100	Unselected F4	92.9895	87.1586
CM000283 (Chr8) mapping	100915	SNP	T	1	C	100	7	C	7		100	Unselected F4	93.0692	87.098
CM000283 (Chr8) mapping	100985	SNP	T	1	C	100	9	C	9	100		Selected F4	93.0692	87.098
CM000283 (Chr8) mapping	100985	SNP	T	1	C	100	4	C	4		100	Unselected F4	93.0692	87.098
CM000283 (Chr8) mapping	101048	SNP	G	1	T	100	6	T	6		100	Unselected F4	93.0692	87.098
CM000283 (Chr8) mapping	101061	SNP	A	1	G	100	6	G	6		100	Unselected F4	93.0692	87.098
CM000283 (Chr8) mapping	101083	SNP	A	1	T	100	6	T	6	100		Selected F4	93.0692	87.098
CM000283 (Chr8) mapping	101083	SNP	A	1	T	100	4	T	4		100	Unselected F4	92.9895	87.1586
CM000283 (Chr8) mapping	101521	SNP	T	1	G	100	7	G	7		100	Unselected F4	92.9895	87.1586
CM000283 (Chr8) mapping	101532	SNP	T	1	G	100	4	G	4		100	Unselected F4	92.9895	87.1586
CM000283 (Chr8) mapping	101556	SNP	A	1	T	100	5	T	5		100	Unselected F4	93.0692	87.098
CM000283 (Chr8) mapping	101570	SNP	A	1	T	100	6	T	6	100		Selected F4	93.0692	86.9093
CM000283 (Chr8) mapping	101676	SNP	A	1	T	100	8	T	8		100	Unselected F4	92.6147	86.9093
CM000283 (Chr8) mapping	101763	SNP	A	1	G	100	4	G	4		100	Unselected F4	92.6147	86.9093
CM000283 (Chr8) mapping	101886	SNP	A	1	G	100	4	G	4		100	Unselected F4	92.6147	86.9093
CM000283 (Chr8) mapping	102178	SNP	C	1	T	90	10	T	9		90	Unselected F4	92.6147	86.7072
CM000283 (Chr8) mapping	102419	SNP	G	2	G/A	57.1/42.9	7	G	4	57.14		Selected F4	92.6147	86.5775
CM000283 (Chr8) mapping	102423	SNP	G	2	A/G	60.0/40.0	10	A	6		60	Unselected F4	93.0224	86.4527
CM000283 (Chr8) mapping	102467	SNP	T	1	C	100	4	C	4		100	Unselected F4	92.5335	86.5775
CM000283 (Chr8) mapping	102608	SNP	T	1	G	100	8	G	8	100		Selected F4	92.6174	86.5138
CM000283 (Chr8) mapping	102608	SNP	T	1	G	100	11	G	11		100	Unselected F4	92.5335	86.3888
CM000283 (Chr8) mapping	102614	SNP	T	1	C	100	7	C	7	100		Selected F4	92.5335	86.1529
CM000283 (Chr8) mapping	102614	SNP	T	1	C	100	10	C	10		100	Unselected F4	92.0285	86.1529
CM000283 (Chr8) mapping	102650	SNP	A	2	A/C	63.6/36.4	11	A	7	63.64		Selected F4	92.0285	85.9171
CM000283 (Chr8) mapping	102650	SNP	A	2	C/A	55.6/44.4	9	C	5		55.56	Unselected F4	92.3548	85.9832
CM000283 (Chr8) mapping	102662	SNP	A	2	A/G	50.0/50.0	8	A	4	50		Selected F4	92.3548	86.1918
CM000283 (Chr8) mapping	102707	SNP	G	2	A/G	57.1/42.9	7	A	4		57.14	Unselected F4	92.9295	86.1918
CM000283 (Chr8) mapping	102723	SNP	A	1	T	81.8	11	T	9		81.82	Unselected F4	92.9295	86.3931
CM000283 (Chr8) mapping	102785	SNP	A	1	G	100	7	G	7		100	Unselected F4	92.9295	86.3219
CM000283 (Chr8) mapping	102793	SNP	C	1	A	100	9	A	9		100	Unselected F4	92.9295	86.3219
CM000283 (Chr8) mapping	102822	SNP	C	1	T	100	6	T	6	100		Selected F4	92.9295	86.3219
CM000283 (Chr8) mapping	102865	SNP	T	1	C	100	7	C	7	100		Selected F4	92.8473	86.3858
CM000283 (Chr8) mapping	102865	SNP	T	1	C	100	11	C	11		100	Unselected F4	92.349	86.3858
CM000283 (Chr8) mapping	103478	SNP	T	2	T/C	60.0/40.0	5	T	3		60	Unselected F4	92.349	86.3858
CM000283 (Chr8) mapping	103482	SNP	A	1	G	100	5	G	5		100	Unselected F4	92.349	86.5728
CM000283 (Chr8) mapping	103541	SNP	A	1	G	100	6	G	6	100		Selected F4	92.0538	86.5097
CM000283 (Chr8) mapping	104147	SNP	T	1	C	100	8	C	8	100		Selected F4	91.9614	86.5728
CM000283 (Chr8) mapping	104147	SNP	T	1	C	100	6	C	6		100	Unselected F4	91.8668	86.4492
CM000283 (Chr8) mapping	104572	SNP	G	1	A	100	7	A	7		100	Unselected F4	91.8668	86.4492
CM000283 (Chr8) mapping	104753	SNP	T	1	A	100	7	A	7	100		Selected F4	91.8668	86.2166
CM000283 (Chr8) mapping	104860	SNP	T	1	C	100	6	C	6		100	Unselected F4	91.77	86.0489
CM000283 (Chr8) mapping	105004	SNP	A	1	C	100	7	C	7	100		Selected F4	91.77	86.0489
CM000283 (Chr8) mapping	105004	SNP	A	1	C	100	6	C	6		100	Unselected F4	91.6708	86.1132
CM000283 (Chr8) mapping	105014	SNP	A	2	A/G	57.1/42.9	7	A	4	57.14		Selected F4	91.6708	86.1132
CM000283 (Chr8) mapping	105014	SNP	A	2	G/A	54.5/45.5	11	G	6		54.55	Unselected F4	92.092	86.1769
CM000283 (Chr8) mapping	105081	SNP	A	1	G	100	6	G	6		100	Unselected F4	92.092	86.3854
CM000283 (Chr8) mapping	105610	SNP	A	2	A/C	62.5/37.5	8	A	5	62.5		Selected F4	92.092	86.1561
CM000283 (Chr8) mapping	105746	SNP	T	2	C/T	50.0/50.0	12	C	6	50		Selected F4	92.4573	86.0366
CM000283 (Chr8) mapping	105746	SNP	T	2	C/T	60.0/40.0	5	C	3		60	Unselected F4	92.988	85.8728
CM000283 (Chr8) mapping	105768	SNP	G	1	A	100	5	A	5		100	Unselected F4	93.0746	85.991
CM000283 (Chr8) mapping	105856	SNP	C	1	T	100	6	T	6	100		Selected F4	93.159	85.9267
CM000283 (Chr8) mapping	105856	SNP	C	1	T	100	4	T	4		100	Unselected F4	92.9848	85.9267
CM000283 (Chr8) mapping	105969	SNP	T	1	C	100	6	C	6	100		Selected F4	92.9848	85.9267
CM000283 (Chr8) mapping	106160	SNP	A	2	A/G	57.1/42.9	14	A	8		57.14	Unselected F4	92.8981	85.991
CM000283 (Chr8) mapping	106526	SNP	A	1	G	75	4	G	3		75	Unselected F4	92.8981	86.1867
CM000283 (Chr8) mapping	106604	SNP	C	1	G	100	4	G	4		100	Unselected F4	92.8981	86.1486
CM000283 (Chr8) mapping	106621	SNP	C	1	T	100	4	T	4		100	Unselected F4	92.8981	86.1486
CM000283 (Chr8) mapping	106703	SNP	A	1	C	75	4	C	3		75	Unselected F4	92.8981	85.966
CM000283 (Chr8) mapping	106850	SNP	C	1	A	100	9	A	9		100	Unselected F4	92.8981	85.8518
CM000283 (Chr8) mapping	107304	SNP	A	1	T	75	4	T	3		75	Unselected F4	92.8981	85.6235
CM000283 (Chr8) mapping	107312	SNP	T	2	C/T	60.0/40.0	5	C	3		60	Unselected F4	92.8981	85.6235
CM000283 (Chr8) mapping	107394	SNP	C	1	T	100	5	T	5		100	Unselected F4	92.8981	85.8062
CM000283 (Chr8) mapping	107446	SNP	C	1	T	72.7	11	T	8		72.73	Unselected F4	92.8981	85.6032
CM000283 (Chr8) mapping	107573	SNP	T	1	G	100	7	G	7		100	Unselected F4	92.9848	85.6623
CM000283 (Chr8) mapping	107636	SNP	G	1	A	100	6	A	6		100	Unselected F4	92.9848	85.6623
CM000283 (Chr8) mapping	107643	SNP	A	1	G	100	4	G	4		100	Unselected F4	92.9848	85.4985
CM000283 (Chr8) mapping	107847	SNP	G	1	T	100	5	T	5		100	Unselected F4	92.9848	85.315
CM000283 (Chr8) mapping	108035	SNP	A	1	G	100	4	G	4		100	Unselected F4	92.5529	85.2473
CM000283 (Chr8) mapping	108167	SNP	G	1	A	100	6	A	6		100	Unselected F4	92.6415	85.179
CM000283 (Chr8) mapping	108818	SNP	A	1	G	100	6	G	6	100		Selected F4	92.6415	85.179
CM000283 (Chr8) mapping	108919	SNP	C	1	T	100	6	T	6	100		Selected F4	92.6415	85.179
CM000283 (Chr8) mapping	108919	SNP	C	1	T	100	4	T	4		100	Unselected F4	92.5529	85.063
CM000283 (Chr8) mapping	108958	SNP	A	1	G	100	6	G	6	100		Selected F4	92.6415	84.9938
CM000283 (Chr8) mapping	108958	SNP	A	1	G	100	4	G	4		100	Unselected F4	92.5529	84.9478
CM000283 (Chr8) mapping	109297	SNP	T	1	C	100	9	C	9	100		Selected F4	92.4431	84.8781
CM000283 (Chr8) mapping	109297	SNP	T	1	C	100	5	C	5		100	Unselected F4	92.352	84.9478
CM000283 (Chr8) mapping	109502	SNP	C	1	T	85.7	7	T	6	85.71		Selected F4	92.4431	84.8781
CM000283 (Chr8) mapping	109826	SNP	G	1	A	75	4	A	3		75	Unselected F4	92.5242	84.9478
CM000283 (Chr8) mapping	109866	SNP	G	2	A/G	60.0/40.0	5	A	3		60	Unselected F4	92.6132	84.9938
CM000283 (Chr8) mapping	110219	SNP	T	2	G/T	50.0/50.0	4	G	2		50	Unselected F4	92.6132	85.179
CM000283 (Chr8) mapping	110475	SNP	G	2	A/G	50.0/50.0	4	A	2		50	Unselected F4	92.6132	85.2253
CM000283 (Chr8) mapping	110821	SNP	G	1	A	88.9	9	A	8	88.89		Selected F4	92.6132	85.4568
CM000283 (Chr8) mapping	110866	SNP	A	2	A/T	57.1/42.9	7	A	4	57.14		Selected F4	92.6581	85.5238
CM000283 (Chr8) mapping	110894	SNP	A	1	G	100	7	G	7	100		Selected F4	93.0912	85.5902
CM000283 (Chr8) mapping	110894	SNP	A	1	G	83.3	6	G	5		83.33	Unselected F4	93.0912	85.5902
CM000283 (Chr8) mapping	111183	SNP	C	1	T	100	6	T	6		100	Unselected F4	93.0912	85.6667
CM000283 (Chr8) mapping	111188	SNP	A	1	C	100	4	C	4		100	Unselected F4	93.0912	85.4373
CM000283 (Chr8) mapping	111275	SNP	A	1	G	100	6	G	6	100		Selected F4	93.1745	85.3702
CM000283 (Chr8) mapping	111275	SNP	A	1	G	100	5	G	5		100	Unselected F4	93.0912	85.4373
CM000283 (Chr8) mapping	111340	SNP	G	1	A	100	4	A	4		100	Unselected F4	92.572	85.3702
CM000283 (Chr8) mapping	111405	SNP	A	2	A/T	60.0/40.0	5	A	3		60	Unselected F4	92.6605	85.3025
CM000283 (Chr8) mapping	111417	SNP	G	1	A	100	5	A	5		100	Unselected F4	92.6605	85.4877
CM000283 (Chr8) mapping	111870	SNP	A	1	G	100	5	G	5		100	Unselected F4	92.2121	85.4202
CM000283 (Chr8) mapping	112007	SNP	T	1	C	100	9	C	9		100	Unselected F4	92.2121	85.4202
CM000283 (Chr8) mapping	112050	SNP	A	1	G	100	6	G	6		100	Unselected F4	92.2121	85.1876
CM000283 (Chr8) mapping	112378	SNP	A	1	G	100	8	G	8		100	Unselected F4	92.3027	85.1184
CM000283 (Chr8) mapping	112404	SNP	G	1	A	100	4	A	4		100	Unselected F4	92.3027	85.1184
CM000283 (Chr8) mapping	112496	SNP	C	1	A	100	9	A	9	100		Selected F4	92.3027	84.8848
CM000283 (Chr8) mapping	112496	SNP	C	1	A	100	4	A	4		100	Unselected F4	92.2121	84.9551
CM000283 (Chr8) mapping	113016	SNP	C	1	A	100	7	A	7	100		Selected F4	92.2121	84.9551
CM000283 (Chr8) mapping	113016	SNP	C	1	A	100	4	A	4		100	Unselected F4	92.1194	85.0247
CM000283 (Chr8) mapping	113113	SNP	G	1	A	100	5	A	5		100	Unselected F4	92.1194	85.0247
CM000283 (Chr8) mapping	113387	SNP	T	2	T/A	60.0/40.0	5	T	3		60	Unselected F4	92.1194	85.0247
CM000283 (Chr8) mapping	113516	SNP	T	1	G	100	4	G	4		100	Unselected F4	92.1194	85.2099
CM000283 (Chr8) mapping	114396	SNP	A	1	G	100	6	G	6	100		Selected F4	92.1194	85.2099
CM000283 (Chr8) mapping	114461	SNP	T	1	C	100	4	C	4		100	Unselected F4	92.0245	85.2781
CM000283 (Chr8) mapping	114490	SNP	A	1	G	100	7	G	7	100		Selected F4	92.0245	85.0733
CM000283 (Chr8) mapping	114849	SNP	T	1	C	100	4	C	4		100	Unselected F4	91.9272	85.1417
CM000283 (Chr8) mapping	115113	SNP	T	2	G/T	50.0/50.0	10	G	5		50	Unselected F4	91.9272	85.1417
CM000283 (Chr8) mapping	115236	SNP	T	1	C	100	8	C	8		100	Unselected F4	92.0245	85.3037
CM000283 (Chr8) mapping	115416	SNP	G	2	A/G	62.5/37.5	8	A	5		62.5	Unselected F4	92.0245	85.0733
CM000283 (Chr8) mapping	115467	SNP	G	2	A/G	53.8/46.2	13	A	7		53.85	Unselected F4	92.0245	85.2461
CM000283 (Chr8) mapping	115569	SNP	A	1	G	100	12	G	12		100	Unselected F4	92.0245	85.4588
CM000283 (Chr8) mapping	115766	SNP	T	1	G	100	4	G	4		100	Unselected F4	92.0245	85.4588
CM000283 (Chr8) mapping	115836	SNP	T	1	G	100	8	G	8	100		Selected F4	92.0245	85.4588
CM000283 (Chr8) mapping	115836	SNP	T	1	G	100	8	G	8		100	Unselected F4	91.422	85.4588
CM000283 (Chr8) mapping	116019	SNP	A	1	G	100	6	G	6	100		Selected F4	91.422	85.3564
CM000283 (Chr8) mapping	116019	SNP	A	1	G	100	5	G	5		100	Unselected F4	91.422	85.3564
CM000283 (Chr8) mapping	116074	SNP	G	1	T	100	7	T	7	100		Selected F4	91.422	85.3564
CM000283 (Chr8) mapping	116154	SNP	G	2	G/C	53.8/46.2	13	G	7		53.85	Unselected F4	91.3174	85.24
CM000283 (Chr8) mapping	116268	SNP	A	1	G	100	15	G	15		100	Unselected F4	91.3174	85.36
CM000283 (Chr8) mapping	116430	SNP	G	1	A	100	11	A	11		100	Unselected F4	91.3174	85.36
CM000283 (Chr8) mapping	116547	SNP	C	1	T	100	6	T	6		100	Unselected F4	91.2882	85.2925
CM000283 (Chr8) mapping	116557	SNP	A	1	C	100	7	C	7	100		Selected F4	91.2882	85.2925
CM000283 (Chr8) mapping	116557	SNP	A	1	C	100	6	C	6		100	Unselected F4	91.182	85.36
CM000283 (Chr8) mapping	116781	SNP	G	1	A	83.3	6	A	5		83.33	Unselected F4	91.182	85.36
CM000283 (Chr8) mapping	116901	SNP	T	1	G	100	9	G	9	100		Selected F4	91.182	85.253
CM000283 (Chr8) mapping	116901	Complex SNP	T	2	G/A	60.0/40.0	10	G	6		60	Unselected F4	90.7246	85.253
CM000283 (Chr8) mapping	117094	SNP	C	1	T	100	5	T	5		100	Unselected F4	90.7246	85.3218
CM000283 (Chr8) mapping	117126	SNP	T	1	G	100	6	G	6	100		Selected F4	90.7246	85.3218
CM000283 (Chr8) mapping	117126	SNP	T	1	G	100	7	G	7		100	Unselected F4	90.6101	85.3888
CM000283 (Chr8) mapping	117240	SNP	T	1	G	100	6	G	6	100		Selected F4	90.3762	85.3218
CM000283 (Chr8) mapping	117240	SNP	T	1	G	100	6	G	6		100	Unselected F4	90.3762	85.3218
CM000283 (Chr8) mapping	117450	SNP	A	2	A/G	60.0/40.0	5	A	3		60	Unselected F4	90.3762	85.3218
CM000283 (Chr8) mapping	117630	SNP	G	1	C	100	5	C	5		100	Unselected F4	90.4922	85.4385
CM000283 (Chr8) mapping	117796	SNP	A	1	T	100	5	T	5		100	Unselected F4	90.4922	85.4385
CM000283 (Chr8) mapping	117890	SNP	G	1	C	100	8	C	8	100		Selected F4	90.4922	85.4385
CM000283 (Chr8) mapping	117890	SNP	G	1	C	80	5	C	4		80	Unselected F4	90.3762	85.3218
CM000283 (Chr8) mapping	117987	SNP	A	1	C	100	4	C	4		100	Unselected F4	90.3762	85.4135
CM000283 (Chr8) mapping	118144	SNP	T	2	C/T	60.0/40.0	5	C	3		60	Unselected F4	90.4922	85.3463
CM000283 (Chr8) mapping	118243	SNP	G	1	A	100	6	A	6	100		Selected F4	90.4922	85.3002
CM000283 (Chr8) mapping	118243	SNP	G	1	A	100	4	A	4		100	Unselected F4	89.9758	85.3002
CM000283 (Chr8) mapping	118419	SNP	A	1	T	100	7	T	7	100		Selected F4	89.9758	85.3002
CM000283 (Chr8) mapping	118419	SNP	A	1	T	100	5	T	5		100	Unselected F4	89.8535	85.3677
CM000283 (Chr8) mapping	118472	SNP	A	1	G	100	9	G	9	100		Selected F4	89.9758	85.3002
CM000283 (Chr8) mapping	118956	SNP	C	1	T	100	7	T	7	100		Selected F4	89.8535	85.1842
CM000283 (Chr8) mapping	118956	SNP	C	1	T	100	5	T	5		100	Unselected F4	89.7283	85.2518
CM000283 (Chr8) mapping	118971	SNP	T	1	C	100	4	C	4		100	Unselected F4	89.3116	85.1842
CM000283 (Chr8) mapping	118996	SNP	A	1	G	100	4	G	4		100	Unselected F4	89.3116	85.1842
CM000283 (Chr8) mapping	119020	SNP	T	1	C	100	5	C	5		100	Unselected F4	89.4404	85.1159
CM000283 (Chr8) mapping	119050	SNP	G	1	A	100	6	A	6	100		Selected F4	89.4404	85.1159
CM000283 (Chr8) mapping	119050	SNP	G	1	A	100	7	A	7		100	Unselected F4	89.3116	85.1842
CM000283 (Chr8) mapping	119129	SNP	C	1	T	100	6	T	6		100	Unselected F4	88.924	85.1159
CM000283 (Chr8) mapping	119236	SNP	G	2	A/G	50.0/50.0	6	A	3		50	Unselected F4	89.0558	85.047
CM000283 (Chr8) mapping	119335	SNP	T	1	C	100	6	C	6		100	Unselected F4	89.0558	85.2785
CM000283 (Chr8) mapping	119375	SNP	A	1	G	100	11	G	11		100	Unselected F4	89.1846	85.21
CM000283 (Chr8) mapping	119415	SNP	T	1	C	100	7	C	7		100	Unselected F4	89.1846	85.21
CM000283 (Chr8) mapping	119419	SNP	A	2	T/A	57.1/42.9	7	T	4		57.14	Unselected F4	89.1846	85.21
CM000283 (Chr8) mapping	119554	SNP	A	2	A/G	50.0/50.0	4	A	2		50	Unselected F4	89.1846	85.2027
CM000283 (Chr8) mapping	119736	SNP	T	1	C	100	6	C	6	100		Selected F4	89.1846	85.4352
CM000283 (Chr8) mapping	120154	SNP	A	2	A/C	62.5/37.5	8	A	5	62.5		Selected F4	89.0558	85.5026
CM000283 (Chr8) mapping	120240	SNP	A	1	G	100	5	G	5		100	Unselected F4	89.5023	85.5026
CM000283 (Chr8) mapping	120417	SNP	T	1	A	100	6	A	6		100	Unselected F4	89.5023	85.5026
CM000283 (Chr8) mapping	120581	SNP	A	1	G	100	7	G	7		100	Unselected F4	89.5023	85.5026
CM000283 (Chr8) mapping	120618	SNP	G	2	A/G	60.0/40.0	5	A	3		60	Unselected F4	89.1846	85.4352
CM000283 (Chr8) mapping	120716	SNP	G	1	A	100	4	A	4		100	Unselected F4	89.1846	85.6213
CM000283 (Chr8) mapping	120857	SNP	T	1	C	100	6	C	6		100	Unselected F4	89.1846	85.6213
CM000283 (Chr8) mapping	121093	SNP	T	1	C	100	6	C	6	100		Selected F4	89.1846	85.3887
CM000283 (Chr8) mapping	121093	SNP	T	1	C	100	4	C	4		100	Unselected F4	89.1846	85.3887
CM000283 (Chr8) mapping	121120	SNP	T	1	C	70	10	C	7		70	Unselected F4	89.1846	85.3887
CM000283 (Chr8) mapping	121159	SNP	A	1	G	100	4	G	4		100	Unselected F4	89.1846	85.5282
CM000283 (Chr8) mapping	121191	SNP	A	2	G/A	57.1/42.9	7	G	4		57.14	Unselected F4	89.3103	85.4606
CM000283 (Chr8) mapping	121613	SNP	G	1	A	100	7	A	7	100		Selected F4	89.3103	85.6609
CM000283 (Chr8) mapping	121613	SNP	G	1	A	100	4	A	4		100	Unselected F4	89.1846	85.7276
CM000283 (Chr8) mapping	121721	SNP	G	1	A	100	4	A	4		100	Unselected F4	89.1846	85.7276
CM000283 (Chr8) mapping	121982	SNP	C	1	T	100	6	T	6		100	Unselected F4	89.3103	85.6609
CM000283 (Chr8) mapping	121998	SNP	G	1	A	100	5	A	5		100	Unselected F4	89.3103	85.6609
CM000283 (Chr8) mapping	122071	SNP	T	2	G/T	50.0/50.0	4	G	2		50	Unselected F4	89.4332	85.5936
CM000283 (Chr8) mapping	122313	SNP	T	1	C	100	7	C	7	100		Selected F4	89.4332	85.8283
CM000283 (Chr8) mapping	122313	SNP	T	1	C	100	5	C	5		100	Unselected F4	89.4332	85.8283
CM000283 (Chr8) mapping	122469	SNP	A	2	G/A	60.0/40.0	5	G	3		60	Unselected F4	89.4332	85.8283
CM000283 (Chr8) mapping	122509	SNP	A	2	A/G	60.0/40.0	10	A	6	60		Selected F4	89.4332	86.0161
CM000283 (Chr8) mapping	122623	SNP	T	1	C	100	6	C	6		100	Unselected F4	89.462	86.0161
CM000283 (Chr8) mapping	122634	SNP	T	2	T/C	60.0/40.0	5	T	3		60	Unselected F4	89.462	86.0161
CM000283 (Chr8) mapping	122985	SNP	C	2	C/A	57.1/42.9	7	C	4	57.14		Selected F4	89.462	86.2039
CM000283 (Chr8) mapping	123223	SNP	T	1	C	100	4	C	4		100	Unselected F4	89.8378	86.1749
CM000283 (Chr8) mapping	123226	SNP	A	1	G	100	4	G	4		100	Unselected F4	89.8378	86.1749
CM000283 (Chr8) mapping	123376	SNP	G	1	A	100	10	A	10	100		Selected F4	89.9546	86.11
CM000283 (Chr8) mapping	123376	SNP	G	1	A	100	5	A	5		100	Unselected F4	89.8378	86.1749
CM000283 (Chr8) mapping	123474	SNP	T	1	G	100	10	G	10	100		Selected F4	89.8378	85.9413
CM000283 (Chr8) mapping	123474	SNP	T	1	G	100	4	G	4		100	Unselected F4	89.7182	86.0067
CM000283 (Chr8) mapping	123501	SNP	A	1	C	100	9	C	9		100	Unselected F4	89.7182	86.0067
CM000283 (Chr8) mapping	123769	SNP	C	1	T	66.7	6	T	4		66.67	Unselected F4	89.7182	86.0067
CM000283 (Chr8) mapping	124327	SNP	A	1	T	100	8	T	8		100	Unselected F4	89.7182	86.1617
CM000283 (Chr8) mapping	124329	SNP	A	1	G	100	8	G	8		100	Unselected F4	89.8378	86.097
CM000283 (Chr8) mapping	124353	SNP	G	2	G/A	60.0/40.0	5	G	3		60	Unselected F4	89.8378	86.097
CM000283 (Chr8) mapping	124587	SNP	T	1	A	100	8	A	8	100		Selected F4	89.9546	86.2195
CM000283 (Chr8) mapping	124587	SNP	T	1	A	100	5	A	5		100	Unselected F4	89.9546	86.2195
CM000283 (Chr8) mapping	124608	SNP	A	1	G	100	6	G	6	100		Selected F4	89.9546	86.2195
CM000283 (Chr8) mapping	124638	SNP	T	1	C	100	8	C	8	100		Selected F4	89.8378	86.2839
CM000283 (Chr8) mapping	124688	SNP	A	1	C	85.7	7	C	6	85.71		Selected F4	89.7182	86.3477
CM000283 (Chr8) mapping	124688	SNP	A	2	A/C	50.0/50.0	4	A	2		50	Unselected F4	89.8864	86.3477
CM000283 (Chr8) mapping	124821	SNP	T	1	C	100	6	C	6	100		Selected F4	89.8864	86.5803
CM000283 (Chr8) mapping	124821	SNP	T	2	C/T	63.6/36.4	11	C	7		63.64	Unselected F4	89.2981	86.5803
CM000283 (Chr8) mapping	124830	SNP	C	1	T	100	8	T	8		100	Unselected F4	89.2981	86.7494
CM000283 (Chr8) mapping	124893	SNP	T	1	C	100	9	C	9		100	Unselected F4	89.2981	86.5944
CM000283 (Chr8) mapping	125130	SNP	A	1	G	100	7	G	7	100		Selected F4	89.2981	86.5944
CM000283 (Chr8) mapping	125130	SNP	A	1	G	100	8	G	8		100	Unselected F4	89.2981	86.5944
CM000283 (Chr8) mapping	125295	SNP	T	1	C	100	9	C	9	100		Selected F4	89.2981	86.5944
CM000283 (Chr8) mapping	125295	SNP	T	1	C	100	9	C	9		100	Unselected F4	89.1707	86.6564
CM000283 (Chr8) mapping	125328	SNP	C	1	T	100	6	T	6	100		Selected F4	89.2981	86.5944
CM000283 (Chr8) mapping	125464	SNP	A	1	G	100	4	G	4		100	Unselected F4	89.1707	86.6564
CM000283 (Chr8) mapping	125469	SNP	T	1	C	100	4	C	4		100	Unselected F4	89.1707	86.5021
CM000283 (Chr8) mapping	125496	SNP	T	1	C	66.7	6	C	4	66.67		Selected F4	89.1707	86.3478
CM000283 (Chr8) mapping	125496	SNP	T	2	C/T	50.0/50.0	4	C	2		50	Unselected F4	89.5675	86.3478
CM000283 (Chr8) mapping	125507	SNP	A	2	A/G	55.6/44.4	9	A	5	55.56		Selected F4	89.5675	86.5793
CM000283 (Chr8) mapping	125507	SNP	A	2	A/G	57.1/42.9	7	A	4		57.14	Unselected F4	89.5013	86.5793
CM000283 (Chr8) mapping	125779	SNP	A	1	T	100	6	T	6	100		Selected F4	89.5013	86.6041
CM000283 (Chr8) mapping	126271	SNP	T	1	C	100	4	C	4		100	Unselected F4	89.5013	86.6041
CM000283 (Chr8) mapping	126325	SNP	C	1	T	100	6	T	6		100	Unselected F4	89.5013	86.6041
CM000283 (Chr8) mapping	126450	SNP	A	1	C	100	7	C	7	100		Selected F4	89.6248	86.5418
CM000283 (Chr8) mapping	126450	SNP	A	1	C	88.9	9	C	8		88.89	Unselected F4	89.5013	86.6041
CM000283 (Chr8) mapping	126588	SNP	C	1	A	100	8	A	8	100		Selected F4	89.5013	86.6556
CM000283 (Chr8) mapping	126588	SNP	C	1	A	100	6	A	6		100	Unselected F4	89.3748	86.7171
CM000283 (Chr8) mapping	126722	SNP	T	1	C	100	9	C	9	100		Selected F4	89.5013	86.6556
CM000283 (Chr8) mapping	126722	SNP	T	1	C	71.4	7	C	5		71.43	Unselected F4	89.3748	86.7171
CM000283 (Chr8) mapping	126746	SNP	A	1	T	100	11	T	11	100		Selected F4	89.3748	86.8487
CM000283 (Chr8) mapping	126746	SNP	A	1	T	100	6	T	6		100	Unselected F4	89.2452	86.7256
CM000283 (Chr8) mapping	126973	SNP	T	1	G	80	5	G	4		80	Unselected F4	89.2452	86.7256
CM000283 (Chr8) mapping	127214	SNP	A	1	T	100	8	T	8	100		Selected F4	89.3748	86.7565
CM000283 (Chr8) mapping	127234	SNP	A	1	C	100	4	C	4		100	Unselected F4	89.2452	86.8173
CM000283 (Chr8) mapping	127532	SNP	C	1	G	85.7	7	G	6	85.71		Selected F4	89.2452	86.8173
CM000283 (Chr8) mapping	127532	SNP	C	1	G	80	5	G	4		80	Unselected F4	89.4195	86.8173
CM000283 (Chr8) mapping	127543	SNP	T	1	A	100	4	A	4		100	Unselected F4	89.547	86.8487
CM000283 (Chr8) mapping	127950	SNP	G	1	T	100	5	T	5		100	Unselected F4	89.6714	86.7878
CM000283 (Chr8) mapping	128093	SNP	C	1	A	100	4	A	4		100	Unselected F4	89.6714	86.7878
CM000283 (Chr8) mapping	128097	SNP	C	1	T	100	4	T	4		100	Unselected F4	89.6714	86.6026
CM000283 (Chr8) mapping	128210	SNP	A	1	C	100	7	C	7	100		Selected F4	89.7929	86.5403
CM000283 (Chr8) mapping	128254	SNP	C	1	T	75	8	T	6		75	Unselected F4	89.6714	86.6026
CM000283 (Chr8) mapping	128552	SNP	T	1	A	100	4	A	4		100	Unselected F4	89.7929	86.6566
CM000283 (Chr8) mapping	128944	SNP	T	1	A	100	9	A	9	100		Selected F4	89.7929	86.6566
CM000283 (Chr8) mapping	128944	SNP	T	1	A	100	5	A	5		100	Unselected F4	89.6714	86.7184
CM000283 (Chr8) mapping	129333	SNP	T	1	A	100	4	A	4		100	Unselected F4	89.6714	86.6258
CM000283 (Chr8) mapping	129531	SNP	T	1	G	100	10	G	10		100	Unselected F4	89.7929	86.5636
CM000283 (Chr8) mapping	129736	SNP	T	1	A	100	6	A	6		100	Unselected F4	89.7929	86.5636
CM000283 (Chr8) mapping	129771	SNP	A	1	T	100	7	T	7	100		Selected F4	89.7929	86.5636
CM000283 (Chr8) mapping	129771	SNP	A	1	T	100	8	T	8		100	Unselected F4	89.6714	86.6258
CM000283 (Chr8) mapping	129803	SNP	A	1	T	80	5	T	4		80	Unselected F4	89.7929	86.5636
CM000283 (Chr8) mapping	129819	SNP	C	1	A	100	5	A	5		100	Unselected F4	89.7929	86.6566
CM000283 (Chr8) mapping	130215	SNP	T	2	T/G	60.0/40.0	5	T	3		60	Unselected F4	89.7929	86.6566
CM000283 (Chr8) mapping	130662	SNP	T	1	A	100	6	A	6	100		Selected F4	89.7929	86.8427
CM000283 (Chr8) mapping	130662	SNP	T	1	A	100	6	A	6		100	Unselected F4	89.6714	86.9036
CM000283 (Chr8) mapping	130772	SNP	C	1	A	100	4	A	4		100	Unselected F4	89.2887	86.8427
CM000283 (Chr8) mapping	131113	SNP	T	1	A	100	7	A	7		100	Unselected F4	89.2887	86.8427
CM000283 (Chr8) mapping	131211	SNP	A	1	G	100	6	G	6	100		Selected F4	89.2887	86.6101
CM000283 (Chr8) mapping	131525	SNP	G	2	G/T	60.0/40.0	5	G	3		60	Unselected F4	89.1612	86.6721
CM000283 (Chr8) mapping	131647	SNP	A	1	T	100	6	T	6	100		Selected F4	89.1612	86.8573
CM000283 (Chr8) mapping	131647	SNP	A	1	T	100	4	T	4		100	Unselected F4	89.0306	86.7203
CM000283 (Chr8) mapping	131778	SNP	T	2	C/T	50.0/50.0	6	C	3		50	Unselected F4	89.0306	86.4899
CM000283 (Chr8) mapping	131785	SNP	T	2	C/T	60.0/40.0	5	C	3		60	Unselected F4	89.0306	86.5887
CM000283 (Chr8) mapping	131893	SNP	T	2	C/T	54.5/45.5	11	C	6		54.55	Unselected F4	89.0306	86.773
CM000283 (Chr8) mapping	131909	SNP	G	2	C/G	50.0/50.0	4	C	2		50	Unselected F4	89.0306	86.9824
CM000283 (Chr8) mapping	131958	SNP	T	1	C	100	7	C	7	100		Selected F4	89.0306	87.2129
CM000283 (Chr8) mapping	131958	SNP	T	1	C	100	5	C	5		100	Unselected F4	88.8968	87.2715
CM000283 (Chr8) mapping	132224	SNP	C	1	T	100	7	T	7	100		Selected F4	89.0306	87.2129
CM000283 (Chr8) mapping	132989	SNP	A	2	A/T	50.0/50.0	4	A	2		50	Unselected F4	88.8968	87.2715
CM000283 (Chr8) mapping	133838	SNP	G	1	C	100	5	C	5		100	Unselected F4	88.8968	87.5009
CM000283 (Chr8) mapping	134193	SNP	G	2	T/G	60.0/40.0	5	T	3		60	Unselected F4	89.0306	87.4433
CM000283 (Chr8) mapping	134288	SNP	A	2	A/G	57.1/42.9	7	A	4		57.14	Unselected F4	89.0306	87.6276
CM000283 (Chr8) mapping	134292	SNP	C	2	C/T	57.1/42.9	7	C	4		57.14	Unselected F4	89.1612	87.7687
CM000283 (Chr8) mapping	134320	SNP	T	1	C	80	5	C	4		80	Unselected F4	89.2887	87.9112
CM000283 (Chr8) mapping	134844	SNP	A	2	A/G	50.0/50.0	4	A	2		50	Unselected F4	89.2887	88.0042
CM000283 (Chr8) mapping	135087	SNP	A	1	C	75	4	C	3		75	Unselected F4	89.4133	88.1818
CM000283 (Chr8) mapping	135409	SNP	G	1	C	100	5	C	5		100	Unselected F4	89.4133	88.2986
CM000283 (Chr8) mapping	135510	SNP	G	1	A	100	9	A	9	100		Selected F4	89.4133	88.2986
CM000283 (Chr8) mapping	135510	SNP	G	1	A	100	4	A	4		100	Unselected F4	89.2887	88.1205
CM000283 (Chr8) mapping	135592	SNP	T	2	T/C	60.0/40.0	5	T	3		60	Unselected F4	89.4133	88.065
CM000283 (Chr8) mapping	135599	SNP	G	2	G/A	60.0/40.0	5	G	3		60	Unselected F4	89.4133	88.2519
CM000283 (Chr8) mapping	135618	SNP	G	1	C	100	6	C	6	100		Selected F4	89.5349	88.3846
CM000283 (Chr8) mapping	135653	SNP	T	2	A/T	57.1/42.9	7	A	4	57.14		Selected F4	89.4133	88.4388
CM000283 (Chr8) mapping	135814	SNP	C	1	G	100	6	G	6	100		Selected F4	89.7929	88.4926
CM000283 (Chr8) mapping	135860	SNP	T	1	C	100	4	C	4		100	Unselected F4	89.7929	88.4926
CM000283 (Chr8) mapping	136080	SNP	A	1	G	87.5	8	G	7	87.5		Selected F4	89.7929	88.4926
CM000283 (Chr8) mapping	136256	SNP	G	2	A/G	50.0/50.0	8	A	4		50	Unselected F4	89.7439	88.4926
CM000283 (Chr8) mapping	136287	SNP	A	2	A/G	60.0/40.0	5	A	3		60	Unselected F4	89.7439	88.5391
CM000283 (Chr8) mapping	136780	SNP	T	2	C/T	50.0/50.0	4	C	2		50	Unselected F4	89.7439	88.7252
CM000283 (Chr8) mapping	137224	SNP	T	1	C	100	4	C	4		100	Unselected F4	89.7439	88.9577
CM000283 (Chr8) mapping	137681	SNP	T	1	A	100	5	A	5		100	Unselected F4	89.8631	88.9061
CM000283 (Chr8) mapping	137992	SNP	C	1	T	71.4	7	T	5		71.43	Unselected F4	89.8631	88.9061
CM000283 (Chr8) mapping	138033	SNP	C	1	T	66.7	6	T	4		66.67	Unselected F4	89.8631	89.0396
CM000283 (Chr8) mapping	138547	SNP	T	1	C	100	6	C	6	100		Selected F4	89.836	89.1446
CM000283 (Chr8) mapping	138750	SNP	A	1	T	100	5	T	5		100	Unselected F4	89.7178	88.9617
CM000283 (Chr8) mapping	138856	SNP	C	1	A	100	5	A	5		100	Unselected F4	89.836	88.9099
CM000283 (Chr8) mapping	138904	SNP	G	1	A	100	7	A	7	100		Selected F4	89.836	88.9099
CM000283 (Chr8) mapping	138904	SNP	G	1	A	100	6	A	6		100	Unselected F4	89.3252	88.9099
CM000283 (Chr8) mapping	139232	SNP	G	2	G/T	50.0/50.0	6	G	3		50	Unselected F4	89.3252	88.7925
CM000283 (Chr8) mapping	139243	SNP	T	2	A/T	60.0/40.0	5	A	3		60	Unselected F4	89.3252	88.8395
CM000283 (Chr8) mapping	139361	SNP	A	1	C	100	14	C	14	100		Selected F4	89.3252	89.0273
CM000283 (Chr8) mapping	139361	SNP	A	1	C	100	7	C	7		100	Unselected F4	88.8325	89.0273
CM000283 (Chr8) mapping	139442	SNP	A	1	C	100	9	C	9		100	Unselected F4	88.9594	88.9755
CM000283 (Chr8) mapping	140135	SNP	G	1	T	100	10	T	10	100		Selected F4	88.9594	88.9755
CM000283 (Chr8) mapping	140135	SNP	G	1	T	100	5	T	5		100	Unselected F4	88.8325	89.0273
CM000283 (Chr8) mapping	140276	SNP	T	1	C	100	7	C	7	100		Selected F4	88.9594	88.9755
CM000283 (Chr8) mapping	140276	SNP	T	1	C	100	9	C	9		100	Unselected F4	88.8325	89.0273
CM000283 (Chr8) mapping	140894	SNP	C	1	G	100	6	G	6		100	Unselected F4	88.8325	89.0273
CM000283 (Chr8) mapping	140940	SNP	G	1	A	100	4	A	4		100	Unselected F4	88.9594	88.9755
CM000283 (Chr8) mapping	141033	SNP	T	1	C	100	5	C	5		100	Unselected F4	88.9594	88.9755
CM000283 (Chr8) mapping	141164	SNP	G	1	T	100	6	T	6		100	Unselected F4	88.9594	88.9755
CM000283 (Chr8) mapping	141323	SNP	G	1	A	100	9	A	9		100	Unselected F4	88.9594	88.8576
CM000283 (Chr8) mapping	141530	SNP	C	1	A	100	6	A	6	100		Selected F4	88.9594	88.8576
CM000283 (Chr8) mapping	141876	SNP	C	2	C/T	60.0/40.0	5	C	3		60	Unselected F4	88.8325	88.7534
CM000283 (Chr8) mapping	142020	SNP	G	2	T/G	60.0/40.0	10	T	6	60		Selected F4	88.9594	88.8891
CM000283 (Chr8) mapping	142060	SNP	A	1	G	100	4	G	4		100	Unselected F4	89.2923	88.9412
CM000283 (Chr8) mapping	142087	SNP	G	1	A	100	4	A	4		100	Unselected F4	89.2923	88.9412
CM000283 (Chr8) mapping	142673	SNP	T	2	T/G	57.1/42.9	7	T	4		57.14	Unselected F4	89.2923	88.9412
CM000283 (Chr8) mapping	142831	SNP	T	2	T/A	62.5/37.5	8	T	5		62.5	Unselected F4	89.414	89.0912
CM000283 (Chr8) mapping	142839	SNP	T	2	T/G	60.0/40.0	10	T	6		60	Unselected F4	89.5329	89.2173
CM000283 (Chr8) mapping	143124	SNP	G	2	C/G	50.0/50.0	8	C	4	50		Selected F4	89.6492	89.3564
CM000283 (Chr8) mapping	143129	SNP	C	1	T	100	9	T	9	100		Selected F4	90.0947	89.4068
CM000283 (Chr8) mapping	143156	SNP	C	2	C/G	60.0/40.0	5	C	3		60	Unselected F4	90.0947	89.4068
CM000283 (Chr8) mapping	143633	SNP	A	2	A/T	50.0/50.0	4	A	2		50	Unselected F4	90.0947	89.5964
CM000283 (Chr8) mapping	143883	SNP	A	2	A/G	55.6/44.4	9	A	5	55.56		Selected F4	90.2048	89.785
CM000283 (Chr8) mapping	143997	SNP	C	2	C/T	50.0/50.0	6	C	3		50	Unselected F4	90.594	89.8334
CM000283 (Chr8) mapping	144004	SNP	G	1	A	100	4	A	4		100	Unselected F4	90.594	90.0703
CM000283 (Chr8) mapping	144237	SNP	A	1	T	100	5	T	5		100	Unselected F4	90.594	90.0703
CM000283 (Chr8) mapping	144400	SNP	A	1	T	100	8	T	8	100		Selected F4	90.594	90.0703
CM000283 (Chr8) mapping	144665	SNP	A	1	G	100	5	G	5		100	Unselected F4	90.4872	90.1172
CM000283 (Chr8) mapping	145215	SNP	T	1	G	66.7	9	G	6		66.67	Unselected F4	90.1125	90.0703
CM000283 (Chr8) mapping	145541	SNP	A	1	T	100	8	T	8		100	Unselected F4	89.6668	90.1818
CM000283 (Chr8) mapping	145738	SNP	G	1	A	100	7	A	7		100	Unselected F4	89.6233	90.1348
CM000283 (Chr8) mapping	145749	SNP	C	1	G	100	5	G	5		100	Unselected F4	89.6233	90.1348
CM000283 (Chr8) mapping	145955	SNP	G	2	G/A	57.1/42.9	7	G	4	57.14		Selected F4	89.7361	90.0874
CM000283 (Chr8) mapping	146043	SNP	T	1	A	100	5	A	5		100	Unselected F4	89.7361	90.0874
CM000283 (Chr8) mapping	146051	SNP	C	1	G	100	8	G	8		100	Unselected F4	89.8465	90.0395
CM000283 (Chr8) mapping	146218	SNP	G	1	C	66.7	9	C	6	66.67		Selected F4	89.9545	89.9911
CM000283 (Chr8) mapping	146288	SNP	A	1	G	100	4	G	4		100	Unselected F4	90.2048	90.0395
CM000283 (Chr8) mapping	146366	SNP	T	2	T/A	60.0/40.0	5	T	3		60	Unselected F4	90.309	89.9911
CM000283 (Chr8) mapping	146736	SNP	G	1	A	100	4	A	4		100	Unselected F4	90.309	90.1853
CM000283 (Chr8) mapping	146768	SNP	A	2	A/G	50.0/50.0	4	A	2		50	Unselected F4	90.309	90.1853
CM000283 (Chr8) mapping	146876	SNP	A	1	T	50	4	T	2		50	Unselected F4	89.99	90.3813
CM000283 (Chr8) mapping	147317	SNP	T	1	C	100	4	C	4		100	Unselected F4	89.99	90.6252
CM000283 (Chr8) mapping	147326	SNP	T	1	C	100	5	C	5		100	Unselected F4	89.99	90.6252
CM000283 (Chr8) mapping	147342	SNP	T	1	G	100	5	G	5		100	Unselected F4	89.99	90.6252
CM000283 (Chr8) mapping	147521	SNP	A	1	G	100	5	G	5		100	Unselected F4	90.0943	90.5793
CM000283 (Chr8) mapping	147544	SNP	T	1	C	100	6	C	6		100	Unselected F4	90.0943	90.3614
CM000283 (Chr8) mapping	148078	SNP	G	2	C/G	50.0/50.0	4	C	2		50	Unselected F4	90.0943	90.1163
CM000283 (Chr8) mapping	148844	SNP	T	2	C/T	60.0/40.0	5	C	3		60	Unselected F4	89.7545	90.3139
CM000283 (Chr8) mapping	148920	SNP	T	2	A/T	50.0/50.0	4	A	2		50	Unselected F4	89.7545	90.2999
CM000283 (Chr8) mapping	148948	SNP	G	1	A	100	8	A	8	100		Selected F4	89.689	90.4994
CM000283 (Chr8) mapping	149070	SNP	C	1	A	100	8	A	8	100		Selected F4	89.5827	90.3491
CM000283 (Chr8) mapping	149205	SNP	G	1	T	85.7	7	T	6	85.71		Selected F4	89.4742	90.3964
CM000283 (Chr8) mapping	149308	SNP	G	1	T	100	9	T	9		100	Unselected F4	89.5138	90.2481
CM000283 (Chr8) mapping	149444	SNP	C	1	T	100	8	T	8		100	Unselected F4	89.4494	90.2003
CM000283 (Chr8) mapping	149503	SNP	T	1	C	100	6	C	6		100	Unselected F4	89.0427	90.1521
CM000283 (Chr8) mapping	149513	SNP	C	1	T	66.7	6	T	4		66.67	Unselected F4	88.7718	90.1033
CM000283 (Chr8) mapping	149659	SNP	G	1	C	100	5	C	5		100	Unselected F4	88.7718	90.1693
CM000283 (Chr8) mapping	149689	SNP	T	2	T/C	60.0/40.0	5	T	3		60	Unselected F4	88.7718	90.1693
CM000283 (Chr8) mapping	149701	SNP	A	2	A/G	50.0/50.0	6	A	3		50	Unselected F4	88.4364	90.3194
CM000283 (Chr8) mapping	149984	SNP	G	2	A/G	50.0/50.0	6	A	3		50	Unselected F4	88.4364	90.3692
CM000283 (Chr8) mapping	150150	SNP	G	1	A	75	4	A	3		75	Unselected F4	88.552	90.571
CM000283 (Chr8) mapping	150238	SNP	C	1	G	100	5	G	5		100	Unselected F4	88.552	90.696
CM000283 (Chr8) mapping	150576	SNP	A	2	A/G	55.6/44.4	9	A	5		55.56	Unselected F4	88.6653	90.6492
CM000283 (Chr8) mapping	150586	SNP	G	1	T	100	9	T	9	100		Selected F4	88.6653	90.8726
CM000283 (Chr8) mapping	150586	SNP	G	1	T	100	7	T	7		100	Unselected F4	88.552	90.7039
CM000283 (Chr8) mapping	150705	SNP	C	2	C/T	64.3/35.7	14	C	9		64.29	Unselected F4	88.552	90.5373
CM000283 (Chr8) mapping	151042	SNP	T	2	A/T	60.0/40.0	5	A	3		60	Unselected F4	88.552	90.5908
CM000283 (Chr8) mapping	151329	SNP	G	2	G/A	57.1/42.9	7	G	4	57.14		Selected F4	88.552	90.5408
CM000283 (Chr8) mapping	151368	SNP	T	1	A	100	6	A	6	100		Selected F4	88.8693	90.5879
CM000283 (Chr8) mapping	151653	SNP	C	1	T	100	5	T	5		100	Unselected F4	88.7557	90.6345
CM000283 (Chr8) mapping	151684	SNP	T	1	C	100	7	C	7	100		Selected F4	88.7557	90.6345
CM000283 (Chr8) mapping	151800	SNP	G	2	G/A	60.0/40.0	5	G	3		60	Unselected F4	88.6398	90.4959
CM000283 (Chr8) mapping	151838	SNP	A	1	G	100	7	G	7	100		Selected F4	88.6398	90.6929
CM000283 (Chr8) mapping	151867	SNP	C	1	T	75	4	T	3		75	Unselected F4	88.5215	90.7385
CM000283 (Chr8) mapping	151906	SNP	A	1	G	83.3	6	G	5	83.33		Selected F4	88.5215	90.8611
CM000283 (Chr8) mapping	151906	SNP	A	1	G	100	4	G	4		100	Unselected F4	88.6951	90.8611
CM000283 (Chr8) mapping	151961	SNP	A	1	G	100	9	G	9	100		Selected F4	88.6951	90.8611
CM000283 (Chr8) mapping	151961	SNP	A	1	G	100	6	G	6		100	Unselected F4	88.5761	90.9057
CM000283 (Chr8) mapping	151989	SNP	A	1	G	100	7	G	7	100		Selected F4	88.5761	90.9057
CM000283 (Chr8) mapping	151989	SNP	A	1	G	100	6	G	6		100	Unselected F4	88.4546	90.9498
CM000283 (Chr8) mapping	152111	SNP	G	2	A/G	60.0/40.0	5	A	3		60	Unselected F4	88.4546	90.9498
CM000283 (Chr8) mapping	152282	SNP	A	1	G	100	5	G	5		100	Unselected F4	88.5761	91.1008
CM000283 (Chr8) mapping	152291	SNP	T	1	A	100	9	A	9		100	Unselected F4	88.5761	91.1008
CM000283 (Chr8) mapping	152358	SNP	G	1	A	100	4	A	4		100	Unselected F4	88.5761	91.1008
CM000283 (Chr8) mapping	152419	SNP	A	1	G	100	9	G	9	100		Selected F4	88.6951	91.0572
CM000283 (Chr8) mapping	152419	SNP	A	1	G	100	5	G	5		100	Unselected F4	88.5761	91.1008
CM000283 (Chr8) mapping	152426	SNP	A	2	A/G	50.0/50.0	4	A	2		50	Unselected F4	88.5761	90.8569
CM000283 (Chr8) mapping	152508	SNP	A	1	C	100	6	C	6	100		Selected F4	88.6951	91.0572
CM000283 (Chr8) mapping	152508	SNP	A	1	C	100	4	C	4		100	Unselected F4	88.5761	91.1008
CM000283 (Chr8) mapping	152534	SNP	T	2	G/T	50.0/50.0	6	G	3	50		Selected F4	88.5761	91.1008
CM000283 (Chr8) mapping	152848	SNP	A	1	C	100	10	C	10	100		Selected F4	88.6513	91.1008
CM000283 (Chr8) mapping	152848	SNP	A	1	C	100	6	C	6		100	Unselected F4	88.5305	91.144
CM000283 (Chr8) mapping	152979	SNP	C	2	C/T	54.5/45.5	11	C	6	54.55		Selected F4	88.5305	90.9619
CM000283 (Chr8) mapping	153185	SNP	A	1	G	100	5	G	5		100	Unselected F4	88.8959	90.7641
CM000283 (Chr8) mapping	153227	SNP	T	2	A/T	50.0/50.0	6	A	3		50	Unselected F4	89.014	90.7192
CM000283 (Chr8) mapping	153236	SNP	A	1	G	100	7	G	7	100		Selected F4	89.014	90.9619
CM000283 (Chr8) mapping	153236	SNP	A	1	G	100	4	G	4		100	Unselected F4	88.8959	91.0056
CM000283 (Chr8) mapping	153253	SNP	G	2	A/G	50.0/50.0	4	A	2		50	Unselected F4	88.8959	91.0056
CM000283 (Chr8) mapping	153381	SNP	T	1	C	100	5	C	5		100	Unselected F4	89.014	91.2047
CM000283 (Chr8) mapping	153662	SNP	G	1	A	100	7	A	7		100	Unselected F4	89.014	91.2047
CM000283 (Chr8) mapping	153903	SNP	C	1	T	100	5	T	5		100	Unselected F4	89.1297	91.1618
CM000283 (Chr8) mapping	153981	SNP	T	1	C	100	4	C	4		100	Unselected F4	89.1297	91.1618
CM000283 (Chr8) mapping	154117	SNP	T	1	C	100	7	C	7		100	Unselected F4	88.9453	91.1184
CM000283 (Chr8) mapping	154207	SNP	C	1	T	100	4	T	4		100	Unselected F4	88.9453	91.1184
CM000283 (Chr8) mapping	154350	SNP	A	1	G	100	5	G	5		100	Unselected F4	88.9453	91.1184
CM000283 (Chr8) mapping	154524	SNP	A	1	C	100	7	C	7		100	Unselected F4	88.9453	90.8733
CM000283 (Chr8) mapping	154642	SNP	A	2	A/T	55.6/44.4	9	A	5		55.56	Unselected F4	88.9453	90.5792
CM000283 (Chr8) mapping	154903	SNP	A	1	G	100	13	G	13		100	Unselected F4	88.9453	90.7971
CM000283 (Chr8) mapping	154916	SNP	C	1	T	100	9	T	9		100	Unselected F4	89.0593	90.7517
CM000283 (Chr8) mapping	155147	SNP	A	1	G	100	7	G	7	100		Selected F4	89.0593	90.7517
CM000283 (Chr8) mapping	155370	SNP	C	2	C/T	50.0/50.0	4	C	2		50	Unselected F4	89.0593	90.7517
CM000283 (Chr8) mapping	155504	SNP	A	1	G	100	5	G	5		100	Unselected F4	89.0593	90.998
CM000283 (Chr8) mapping	155617	SNP	A	1	G	100	7	G	7		100	Unselected F4	89.0593	90.801
CM000283 (Chr8) mapping	155734	SNP	T	1	C	100	6	C	6		100	Unselected F4	89.1709	90.7554
CM000283 (Chr8) mapping	155773	SNP	G	1	T	100	8	T	8		100	Unselected F4	89.1709	90.7554
CM000283 (Chr8) mapping	155781	SNP	C	2	C/T	50.0/50.0	6	C	3	50		Selected F4	89.1709	90.7554
CM000283 (Chr8) mapping	155781	SNP	C	1	T	77.8	9	T	7		77.78	Unselected F4	89.5747	90.801
CM000283 (Chr8) mapping	155877	SNP	T	1	C	100	6	C	6	100		Selected F4	89.6811	90.8654
CM000283 (Chr8) mapping	155877	SNP	T	1	C	100	8	C	8		100	Unselected F4	89.511	90.8654
CM000283 (Chr8) mapping	156026	SNP	C	2	C/T	60.0/40.0	5	C	3		60	Unselected F4	89.511	90.8654
CM000283 (Chr8) mapping	156151	SNP	C	1	G	80	5	G	4		80	Unselected F4	89.617	91.019
CM000283 (Chr8) mapping	156157	SNP	C	1	G	100	4	G	4		100	Unselected F4	89.3458	91.0741
CM000283 (Chr8) mapping	156300	SNP	A	1	G	88.9	9	G	8	88.89		Selected F4	89.3458	90.9491
CM000283 (Chr8) mapping	156300	SNP	A	1	G	100	7	G	7		100	Unselected F4	89.3504	90.9941
CM000283 (Chr8) mapping	156323	SNP	A	1	T	100	7	T	7		100	Unselected F4	89.3504	90.9941
CM000283 (Chr8) mapping	156377	SNP	A	1	G	100	4	G	4		100	Unselected F4	89.3504	90.7454
CM000283 (Chr8) mapping	156564	SNP	A	2	A/C	60.0/40.0	5	A	3		60	Unselected F4	89.1236	90.6991
CM000283 (Chr8) mapping	156639	SNP	T	2	C/T	62.5/37.5	8	C	5	62.5		Selected F4	89.2313	90.8534
CM000283 (Chr8) mapping	156639	SNP	T	1	C	75	4	C	3		75	Unselected F4	89.4986	90.8991
CM000283 (Chr8) mapping	156657	SNP	C	1	T	100	4	T	4		100	Unselected F4	89.4986	91.0241
CM000283 (Chr8) mapping	156708	SNP	A	1	T	100	6	T	6		100	Unselected F4	89.6026	90.979
CM000283 (Chr8) mapping	156729	SNP	A	1	T	71.4	7	T	5	71.43		Selected F4	89.6026	90.979
CM000283 (Chr8) mapping	156852	SNP	A	1	T	100	9	T	9	100		Selected F4	89.8854	90.979
CM000283 (Chr8) mapping	156852	SNP	A	1	T	100	5	T	5		100	Unselected F4	89.8854	90.979
CM000283 (Chr8) mapping	156856	SNP	G	1	C	100	7	C	7	100		Selected F4	89.8854	90.979
CM000283 (Chr8) mapping	156856	SNP	G	1	C	100	6	C	6		100	Unselected F4	89.8854	90.979
CM000283 (Chr8) mapping	157378	SNP	C	1	G	100	4	G	4		100	Unselected F4	89.9846	90.9334
CM000283 (Chr8) mapping	157431	SNP	C	2	T/C	60.0/40.0	5	T	3		60	Unselected F4	89.9846	90.9334
CM000283 (Chr8) mapping	157456	SNP	A	1	G	100	6	G	6		100	Unselected F4	89.9846	91.1355
CM000283 (Chr8) mapping	157501	SNP	A	1	C	100	7	C	7	100		Selected F4	89.9846	91.1355
CM000283 (Chr8) mapping	157507	SNP	C	2	A/C	50.0/50.0	4	A	2		50	Unselected F4	89.8854	91.18
CM000283 (Chr8) mapping	157546	SNP	A	2	A/T	57.1/42.9	7	A	4	57.14		Selected F4	89.9846	91.388
CM000283 (Chr8) mapping	157554	SNP	G	1	A	100	4	A	4		100	Unselected F4	90.3098	91.4313
CM000283 (Chr8) mapping	157574	SNP	A	1	G	100	4	G	4		100	Unselected F4	90.2647	91.388
CM000283 (Chr8) mapping	157597	SNP	A	1	G	100	7	G	7	100		Selected F4	90.2379	91.3443
CM000283 (Chr8) mapping	157819	SNP	C	2	T/C	60.0/40.0	5	T	3		60	Unselected F4	90.1422	91.388
CM000283 (Chr8) mapping	157850	SNP	C	1	T	100	8	T	8		100	Unselected F4	90.2379	91.5473
CM000283 (Chr8) mapping	158168	SNP	C	2	T/C	55.6/44.4	9	T	5	55.56		Selected F4	90.2379	91.5473
CM000283 (Chr8) mapping	158180	SNP	A	1	C	100	8	C	8		100	Unselected F4	90.5778	91.59
CM000283 (Chr8) mapping	158336	SNP	T	1	A	100	8	A	8	100		Selected F4	90.5778	91.59
CM000283 (Chr8) mapping	158336	SNP	T	1	A	100	11	A	11		100	Unselected F4	90.5778	91.59
CM000283 (Chr8) mapping	158376	SNP	A	1	G	100	7	G	7		100	Unselected F4	90.5778	91.59
CM000283 (Chr8) mapping	158657	SNP	T	2	C/T	57.1/42.9	7	C	4	57.14		Selected F4	90.6693	91.5473
CM000283 (Chr8) mapping	158852	SNP	T	1	G	100	6	G	6	100		Selected F4	90.998	91.59
CM000283 (Chr8) mapping	158852	SNP	T	1	G	100	4	G	4		100	Unselected F4	90.998	91.59
CM000283 (Chr8) mapping	158881	SNP	G	1	A	100	7	A	7	100		Selected F4	90.998	91.59
CM000283 (Chr8) mapping	158881	SNP	G	1	A	100	5	A	5		100	Unselected F4	90.9089	91.6323
CM000283 (Chr8) mapping	159052	SNP	T	1	A	100	8	A	8		100	Unselected F4	90.9089	91.6323
CM000283 (Chr8) mapping	159389	SNP	T	2	C/T	55.6/44.4	9	C	5		55.56	Unselected F4	90.9089	91.6323
CM000283 (Chr8) mapping	159521	SNP	T	1	C	100	8	C	8		100	Unselected F4	90.9089	91.8556
CM000283 (Chr8) mapping	159551	SNP	A	1	G	100	6	G	6		100	Unselected F4	90.9089	91.6272
CM000283 (Chr8) mapping	159662	SNP	T	1	C	100	8	C	8	100		Selected F4	90.7179	91.5849
CM000283 (Chr8) mapping	159684	SNP	T	1	C	100	7	C	7		100	Unselected F4	90.626	91.4039
CM000283 (Chr8) mapping	159704	SNP	A	1	G	100	9	G	9		100	Unselected F4	90.4728	91.3605
CM000283 (Chr8) mapping	159806	SNP	G	2	G/A	62.5/37.5	8	G	5	62.5		Selected F4	90.4728	91.1584
CM000283 (Chr8) mapping	159900	SNP	T	1	C	100	8	C	8		100	Unselected F4	90.4203	91.1584
CM000283 (Chr8) mapping	159905	SNP	T	1	A	100	8	A	8		100	Unselected F4	90.4203	91.0863
CM000283 (Chr8) mapping	159927	SNP	C	2	C/T	50.0/50.0	8	C	4		50	Unselected F4	90.5133	91.041
CM000283 (Chr8) mapping	159941	SNP	A	1	G	100	6	G	6	100		Selected F4	90.5133	91.2948
CM000283 (Chr8) mapping	159941	SNP	A	1	G	100	6	G	6		100	Unselected F4	90.0279	91.2948
CM000283 (Chr8) mapping	160058	SNP	A	1	G	100	4	G	4		100	Unselected F4	90.0279	91.0918
CM000283 (Chr8) mapping	160115	SNP	G	1	A	100	6	A	6	100		Selected F4	90.0279	91.0918
CM000283 (Chr8) mapping	160193	SNP	A	1	C	100	6	C	6		100	Unselected F4	89.9301	91.1368
CM000283 (Chr8) mapping	160347	SNP	T	1	C	100	8	C	8		100	Unselected F4	89.9301	90.9347
CM000283 (Chr8) mapping	160488	SNP	A	1	G	100	4	G	4		100	Unselected F4	90.0279	90.8887
CM000283 (Chr8) mapping	160544	SNP	T	1	A	100	6	A	6	100		Selected F4	90.0279	90.8887
CM000283 (Chr8) mapping	160544	SNP	T	1	A	100	4	A	4		100	Unselected F4	89.9301	90.9347
CM000283 (Chr8) mapping	160550	SNP	C	1	T	100	8	T	8	100		Selected F4	90.0279	90.8887
CM000283 (Chr8) mapping	160550	SNP	C	1	T	100	4	T	4		100	Unselected F4	89.9301	90.9347
CM000283 (Chr8) mapping	160602	SNP	A	1	G	100	7	G	7	100		Selected F4	90.0279	90.8887
CM000283 (Chr8) mapping	160602	SNP	A	1	G	100	6	G	6		100	Unselected F4	89.9301	90.8626
CM000283 (Chr8) mapping	160631	SNP	A	1	G	100	4	G	4		100	Unselected F4	90.0279	90.8162
CM000283 (Chr8) mapping	160851	SNP	T	2	A/T	62.5/37.5	8	A	5	62.5		Selected F4	90.0279	90.8162
CM000283 (Chr8) mapping	161225	SNP	A	1	G	100	9	G	9		100	Unselected F4	90.2977	90.8626
CM000283 (Chr8) mapping	161338	SNP	A	1	G	100	7	G	7		100	Unselected F4	89.9065	90.8162
CM000283 (Chr8) mapping	161490	SNP	C	1	T	80	5	T	4		80	Unselected F4	90.0036	90.7693
CM000283 (Chr8) mapping	161508	SNP	C	1	T	100	5	T	5		100	Unselected F4	90.0036	90.8714
CM000283 (Chr8) mapping	161513	SNP	G	1	A	100	8	A	8	100		Selected F4	90.0036	90.8714
CM000283 (Chr8) mapping	161513	SNP	G	1	A	100	6	A	6		100	Unselected F4	90.0036	90.8714
CM000283 (Chr8) mapping	161554	SNP	G	2	A/G	50.0/50.0	4	A	2		50	Unselected F4	90.0036	90.8714
CM000283 (Chr8) mapping	161653	SNP	G	1	A	100	4	A	4		100	Unselected F4	90.0036	90.941
CM000283 (Chr8) mapping	161869	SNP	T	1	A	100	5	A	5		100	Unselected F4	90.0036	90.941
CM000283 (Chr8) mapping	161947	SNP	C	1	T	100	5	T	5		100	Unselected F4	90.0036	90.941
CM000283 (Chr8) mapping	161967	SNP	G	1	A	100	7	A	7		100	Unselected F4	90.0036	90.941
CM000283 (Chr8) mapping	162103	SNP	C	1	T	100	6	T	6	100		Selected F4	90.0036	90.941
CM000283 (Chr8) mapping	162103	SNP	C	1	T	100	6	T	6		100	Unselected F4	89.9065	90.987
CM000283 (Chr8) mapping	162568	SNP	T	1	C	100	7	C	7	100		Selected F4	89.9065	90.987
CM000283 (Chr8) mapping	162700	SNP	A	1	T	100	7	T	7	100		Selected F4	89.8075	91.0325
CM000283 (Chr8) mapping	162936	SNP	T	1	G	100	7	G	7		100	Unselected F4	89.7066	91.0775
CM000283 (Chr8) mapping	162944	SNP	T	1	C	100	8	C	8		100	Unselected F4	89.7066	91.0775
CM000283 (Chr8) mapping	163326	SNP	T	1	C	100	4	C	4		100	Unselected F4	89.8075	91.0325
CM000283 (Chr8) mapping	163366	SNP	C	1	A	100	6	A	6	100		Selected F4	89.9065	90.987
CM000283 (Chr8) mapping	163412	SNP	C	1	T	100	7	T	7		100	Unselected F4	89.9065	90.987
CM000283 (Chr8) mapping	163843	SNP	G	2	A/G	50.0/50.0	6	A	3	50		Selected F4	89.9065	90.987
CM000283 (Chr8) mapping	163843	SNP	G	1	A	100	5	A	5		100	Unselected F4	90.2977	90.7799
CM000283 (Chr8) mapping	163860	SNP	A	1	G	66.7	6	G	4		66.67	Unselected F4	90.3919	90.7331
CM000283 (Chr8) mapping	164228	SNP	A	1	T	100	6	T	6		100	Unselected F4	90.3919	90.9023
CM000283 (Chr8) mapping	164287	SNP	T	1	G	100	7	G	7	100		Selected F4	90.0997	90.8559
CM000283 (Chr8) mapping	164287	SNP	T	1	G	100	4	G	4		100	Unselected F4	90.0997	90.8559
CM000283 (Chr8) mapping	164463	SNP	C	1	A	100	7	A	7		100	Unselected F4	90.0997	90.8559
CM000283 (Chr8) mapping	164546	SNP	C	1	T	100	7	T	7	100		Selected F4	90.0997	90.8559
CM000283 (Chr8) mapping	164546	SNP	C	1	T	100	6	T	6		100	Unselected F4	90.0036	90.9023
CM000283 (Chr8) mapping	164602	SNP	C	1	T	66.7	9	T	6		66.67	Unselected F4	90.0036	90.6993
CM000283 (Chr8) mapping	164720	SNP	T	1	A	66.7	9	A	6		66.67	Unselected F4	90.0036	90.6654
CM000283 (Chr8) mapping	164761	SNP	A	1	G	100	7	G	7	100		Selected F4	90.0036	90.8346
CM000283 (Chr8) mapping	164761	SNP	A	1	G	100	11	G	11		100	Unselected F4	90.0036	90.8346
CM000283 (Chr8) mapping	164967	SNP	C	2	C/T	50.0/50.0	12	C	6	50		Selected F4	90.0036	90.8346
CM000283 (Chr8) mapping	164998	SNP	A	2	T/A	62.5/37.5	8	T	5		62.5	Unselected F4	90.3958	90.8809
CM000283 (Chr8) mapping	165007	SNP	C	1	T	100	8	T	8	100		Selected F4	90.489	91.025
CM000283 (Chr8) mapping	165007	SNP	C	1	T	100	7	T	7		100	Unselected F4	90.3958	91.0703
CM000283 (Chr8) mapping	165215	SNP	T	1	A	100	6	A	6	100		Selected F4	90.0036	91.025
CM000283 (Chr8) mapping	165215	SNP	T	1	A	100	4	A	4		100	Unselected F4	89.9056	91.0703
CM000283 (Chr8) mapping	165271	SNP	G	1	A	100	5	A	5		100	Unselected F4	89.9056	90.8809
CM000283 (Chr8) mapping	165286	SNP	A	1	G	100	6	G	6		100	Unselected F4	90.0036	90.8346
CM000283 (Chr8) mapping	165596	SNP	T	1	C	100	6	C	6	100		Selected F4	90.0036	90.8346
CM000283 (Chr8) mapping	165596	SNP	T	1	C	100	10	C	10		100	Unselected F4	89.9056	90.8809
CM000283 (Chr8) mapping	165674	SNP	C	1	G	100	7	G	7		100	Unselected F4	89.9056	90.6644
CM000283 (Chr8) mapping	165677	SNP	G	2	G/A	60.0/40.0	5	G	3		60	Unselected F4	89.9056	90.6644
CM000283 (Chr8) mapping	165788	SNP	G	1	A	100	4	A	4		100	Unselected F4	89.6506	90.8201
CM000283 (Chr8) mapping	165838	SNP	C	1	T	100	6	T	6	100		Selected F4	89.6506	90.7355
CM000283 (Chr8) mapping	165838	SNP	C	1	T	100	4	T	4		100	Unselected F4	89.5491	90.7823
CM000283 (Chr8) mapping	165866	SNP	C	1	G	100	5	G	5		100	Unselected F4	89.5491	90.7823
CM000283 (Chr8) mapping	165888	SNP	A	1	C	100	6	C	6	100		Selected F4	89.5491	90.7823
CM000283 (Chr8) mapping	165894	SNP	C	1	T	100	6	T	6	100		Selected F4	89.5491	90.7823
CM000283 (Chr8) mapping	165936	SNP	G	1	A	100	6	A	6	100		Selected F4	89.4456	90.8286
CM000283 (Chr8) mapping	165936	SNP	G	1	A	100	6	A	6		100	Unselected F4	89.4456	90.8286
CM000283 (Chr8) mapping	165957	SNP	G	2	T/G	60.0/40.0	5	T	3		60	Unselected F4	89.5491	90.7823
CM000283 (Chr8) mapping	165986	SNP	C	1	G	100	6	G	6	100		Selected F4	89.6506	90.9385
CM000283 (Chr8) mapping	165986	SNP	C	1	G	100	4	G	4		100	Unselected F4	89.6506	90.9385
CM000283 (Chr8) mapping	166081	SNP	A	1	T	100	6	T	6	100		Selected F4	89.7501	90.8923
CM000283 (Chr8) mapping	166081	SNP	A	1	T	100	4	T	4		100	Unselected F4	89.6506	90.9385
CM000283 (Chr8) mapping	166090	SNP	A	1	T	100	5	T	5		100	Unselected F4	89.7501	90.8923
CM000283 (Chr8) mapping	166196	SNP	G	1	A	80	5	A	4		80	Unselected F4	89.7501	90.8923
CM000283 (Chr8) mapping	166197	SNP	A	1	G	100	8	G	8	100		Selected F4	89.7501	90.7676
CM000283 (Chr8) mapping	166197	SNP	A	1	G	100	4	G	4		100	Unselected F4	89.6506	90.6241
CM000283 (Chr8) mapping	166235	SNP	A	1	G	100	4	G	4		100	Unselected F4	89.6506	90.4211
CM000283 (Chr8) mapping	166597	SNP	T	1	A	100	5	A	5		100	Unselected F4	89.6506	90.4211
CM000283 (Chr8) mapping	166606	SNP	A	1	G	100	7	G	7	100		Selected F4	89.6506	90.2688
CM000283 (Chr8) mapping	166606	SNP	A	1	G	100	5	G	5		100	Unselected F4	89.5491	90.3179
CM000283 (Chr8) mapping	166827	SNP	A	1	T	100	4	T	4		100	Unselected F4	89.5491	90.1159
CM000283 (Chr8) mapping	167185	SNP	A	1	G	100	11	G	11		100	Unselected F4	89.5491	90.1159
CM000283 (Chr8) mapping	167305	SNP	G	1	A	100	6	A	6		100	Unselected F4	89.5491	89.8634
CM000283 (Chr8) mapping	167550	SNP	C	2	C/T	57.1/42.9	7	C	4	57.14		Selected F4	89.6506	89.8119
CM000283 (Chr8) mapping	168302	SNP	A	1	G	100	4	G	4		100	Unselected F4	90.0667	89.8119
CM000283 (Chr8) mapping	168690	SNP	A	2	A/G	50.0/50.0	4	A	2		50	Unselected F4	90.0667	89.8119
CM000283 (Chr8) mapping	168725	SNP	T	1	C	100	4	C	4		100	Unselected F4	90.042	90.0151
CM000283 (Chr8) mapping	169079	SNP	T	1	A	100	4	A	4		100	Unselected F4	90.1369	89.9638
CM000283 (Chr8) mapping	169181	SNP	C	2	C/T	57.1/42.9	7	C	4		57.14	Unselected F4	90.1369	89.9638
CM000283 (Chr8) mapping	169248	SNP	T	2	C/T	50.0/50.0	4	C	2		50	Unselected F4	90.1369	90.1836
CM000283 (Chr8) mapping	169249	SNP	T	1	C	71.4	7	C	5		71.43	Unselected F4	90.1369	90.1836
CM000283 (Chr8) mapping	169311	SNP	T	1	C	100	6	C	6		100	Unselected F4	90.1369	90.3302
CM000283 (Chr8) mapping	169528	SNP	T	1	C	100	5	C	5		100	Unselected F4	90.1369	90.2019
CM000283 (Chr8) mapping	169543	SNP	C	1	T	100	7	T	7		100	Unselected F4	90.1369	89.9968
CM000283 (Chr8) mapping	169823	SNP	C	1	A	100	4	A	4		100	Unselected F4	89.9604	89.9453
CM000283 (Chr8) mapping	169963	SNP	G	1	A	100	6	A	6	100		Selected F4	89.9604	89.7243
CM000283 (Chr8) mapping	169963	SNP	G	1	A	100	5	A	5		100	Unselected F4	89.8648	89.777
CM000283 (Chr8) mapping	170214	SNP	A	1	G	100	6	G	6		100	Unselected F4	89.9604	89.7243
CM000283 (Chr8) mapping	170521	SNP	G	1	A	100	6	A	6	100		Selected F4	89.9604	89.7243
CM000283 (Chr8) mapping	170521	SNP	G	1	A	100	6	A	6		100	Unselected F4	89.9604	89.7243
CM000283 (Chr8) mapping	170551	SNP	C	1	A	100	6	A	6	100		Selected F4	89.9604	89.7243
CM000283 (Chr8) mapping	170924	SNP	C	1	T	100	9	T	9	100		Selected F4	89.9604	89.7243
CM000283 (Chr8) mapping	170924	SNP	C	1	T	100	9	T	9		100	Unselected F4	89.8648	89.6915
CM000283 (Chr8) mapping	170970	SNP	G	1	C	100	10	C	10	100		Selected F4	89.8648	89.5206
CM000283 (Chr8) mapping	170970	SNP	G	1	C	100	8	C	8		100	Unselected F4	89.8648	89.5206
CM000283 (Chr8) mapping	171011	SNP	G	1	A	100	6	A	6		100	Unselected F4	89.8648	89.5206
CM000283 (Chr8) mapping	171036	SNP	C	2	C/T	50.0/50.0	4	C	2		50	Unselected F4	89.8648	89.5206
CM000283 (Chr8) mapping	171048	SNP	T	1	C	100	9	C	9	100		Selected F4	89.8648	89.777
CM000283 (Chr8) mapping	171048	SNP	T	1	C	100	4	C	4		100	Unselected F4	89.8648	89.777
CM000283 (Chr8) mapping	171103	SNP	T	1	C	100	6	C	6	100		Selected F4	89.8648	89.777
CM000283 (Chr8) mapping	171103	SNP	T	1	C	100	8	C	8		100	Unselected F4	89.706	89.777
CM000283 (Chr8) mapping	171118	SNP	T	1	C	100	5	C	5		100	Unselected F4	89.706	89.6915
CM000283 (Chr8) mapping	171384	SNP	C	1	A	100	6	A	6	100		Selected F4	89.706	89.589
CM000283 (Chr8) mapping	171384	SNP	C	1	A	100	6	A	6		100	Unselected F4	89.2978	89.589
CM000283 (Chr8) mapping	171735	SNP	C	1	T	83.3	6	T	5	83.33		Selected F4	89.2978	89.3838
CM000283 (Chr8) mapping	171747	SNP	C	2	C/A	60.0/40.0	5	C	3		60	Unselected F4	89.3552	89.1829
CM000283 (Chr8) mapping	171961	SNP	A	1	G	100	4	G	4		100	Unselected F4	89.3552	89.1683
CM000283 (Chr8) mapping	172039	SNP	C	1	T	100	6	T	6		100	Unselected F4	89.4566	89.1128
CM000283 (Chr8) mapping	172105	SNP	A	1	G	100	10	G	10	100		Selected F4	89.4566	89.1128
CM000283 (Chr8) mapping	172105	SNP	A	1	G	100	5	G	5		100	Unselected F4	89.0484	89.1128
CM000283 (Chr8) mapping	172275	SNP	T	1	C	100	7	C	7		100	Unselected F4	89.0484	88.9205
CM000283 (Chr8) mapping	172335	SNP	C	1	T	87.5	8	T	7	87.5		Selected F4	88.7979	88.8634
CM000283 (Chr8) mapping	172335	Complex SNP	C	2	G/T	50.0/50.0	6	G	3		50	Unselected F4	88.8103	88.6926
CM000283 (Chr8) mapping	172347	SNP	T	1	C	100	9	C	9	100		Selected F4	88.5115	88.892
CM000283 (Chr8) mapping	172347	SNP	T	1	C	100	4	C	4		100	Unselected F4	88.0398	88.892
CM000283 (Chr8) mapping	172489	SNP	C	2	C/T	55.6/44.4	9	C	5	55.56		Selected F4	88.1516	88.8345
CM000283 (Chr8) mapping	172489	SNP	C	1	T	75	4	T	3		75	Unselected F4	88.5669	88.8345
CM000283 (Chr8) mapping	173437	SNP	C	2	C/A	60.0/40.0	5	C	3		60	Unselected F4	88.5669	88.964
CM000283 (Chr8) mapping	173705	SNP	A	1	T	100	7	T	7		100	Unselected F4	88.6728	89.1148
CM000283 (Chr8) mapping	173758	SNP	A	2	T/A	57.1/42.9	7	T	4	57.14		Selected F4	88.6728	88.8544
CM000283 (Chr8) mapping	173920	SNP	A	1	T	100	7	T	7	100		Selected F4	88.9675	88.9122
CM000283 (Chr8) mapping	173920	SNP	A	1	T	100	9	T	9		100	Unselected F4	88.8634	88.8221
CM000283 (Chr8) mapping	174369	SNP	A	1	G	100	7	G	7		100	Unselected F4	88.8634	88.8221
CM000283 (Chr8) mapping	174554	SNP	C	1	T	100	7	T	7	100		Selected F4	88.8634	88.8221
CM000283 (Chr8) mapping	174665	SNP	C	1	G	100	8	G	8		100	Unselected F4	88.7573	88.623
CM000283 (Chr8) mapping	174698	SNP	C	1	T	100	5	T	5		100	Unselected F4	88.8634	88.5643
CM000283 (Chr8) mapping	174731	SNP	T	1	C	100	9	C	9	100		Selected F4	88.8634	88.5643
CM000283 (Chr8) mapping	174731	SNP	T	1	C	100	6	C	6		100	Unselected F4	88.7573	88.5204
CM000283 (Chr8) mapping	174754	SNP	C	1	T	100	4	T	4		100	Unselected F4	88.7573	88.5204
CM000283 (Chr8) mapping	174800	SNP	G	1	A	75	4	A	3		75	Unselected F4	88.7573	88.264
CM000283 (Chr8) mapping	175144	SNP	T	1	C	100	9	C	9		100	Unselected F4	88.8634	88.3324
CM000283 (Chr8) mapping	175173	SNP	A	1	G	66.7	12	G	8		66.67	Unselected F4	88.8634	88.1738
CM000283 (Chr8) mapping	175374	SNP	C	1	A	100	8	A	8	100		Selected F4	88.9675	88.2852
CM000283 (Chr8) mapping	175516	SNP	C	1	G	100	7	G	7		100	Unselected F4	88.8634	88.3456
CM000283 (Chr8) mapping	175521	SNP	G	1	C	100	5	C	5		100	Unselected F4	88.9675	88.2852
CM000283 (Chr8) mapping	175748	SNP	A	1	T	100	6	T	6		100	Unselected F4	88.9675	88.2852
CM000283 (Chr8) mapping	175864	SNP	T	1	A	100	6	A	6	100		Selected F4	88.9675	88.2852
CM000283 (Chr8) mapping	175933	SNP	G	1	C	100	6	C	6	100		Selected F4	88.8634	88.3456
CM000283 (Chr8) mapping	175951	SNP	A	1	G	100	7	G	7	100		Selected F4	88.6919	88.3456
CM000283 (Chr8) mapping	175951	SNP	A	1	G	100	5	G	5		100	Unselected F4	88.5842	88.1855
CM000283 (Chr8) mapping	176212	SNP	T	1	C	100	7	C	7	100		Selected F4	88.5842	88.0573
CM000283 (Chr8) mapping	176212	SNP	T	1	C	100	6	C	6		100	Unselected F4	88.4744	88.1183
CM000283 (Chr8) mapping	176410	SNP	C	1	G	100	12	G	12	100		Selected F4	88.5842	88.0573
CM000283 (Chr8) mapping	176467	SNP	T	1	A	100	4	A	4		100	Unselected F4	88.4744	88.1183
CM000283 (Chr8) mapping	177081	SNP	C	1	T	100	4	T	4		100	Unselected F4	88.5842	88.0573
CM000283 (Chr8) mapping	177083	SNP	A	1	G	100	5	G	5		100	Unselected F4	88.6919	87.9958
CM000283 (Chr8) mapping	177197	SNP	C	1	G	100	4	G	4		100	Unselected F4	88.6919	87.9958
CM000283 (Chr8) mapping	177315	SNP	A	1	T	100	8	T	8		100	Unselected F4	88.7976	87.9336
CM000283 (Chr8) mapping	177352	SNP	C	2	C/T	57.1/42.9	7	C	4	57.14		Selected F4	88.7976	87.9336
CM000283 (Chr8) mapping	177396	SNP	T	2	C/T	50.0/50.0	6	C	3	50		Selected F4	89.0962	87.9958
CM000283 (Chr8) mapping	177743	SNP	T	1	C	85.7	7	C	6	85.71		Selected F4	89.5679	87.9958
CM000283 (Chr8) mapping	177743	SNP	T	1	C	100	4	C	4		100	Unselected F4	89.6047	88.0573
CM000283 (Chr8) mapping	177810	SNP	G	1	A	100	7	A	7	100		Selected F4	89.7027	87.9958
CM000283 (Chr8) mapping	177848	SNP	G	2	G/A	57.1/42.9	7	G	4	57.14		Selected F4	89.6047	88.0573
CM000283 (Chr8) mapping	178108	SNP	T	1	C	100	6	C	6	100		Selected F4	89.9168	87.8996
CM000283 (Chr8) mapping	178651	SNP	G	1	C	100	7	C	7	100		Selected F4	89.8189	87.7918
CM000283 (Chr8) mapping	178651	SNP	G	1	C	100	9	C	9		100	Unselected F4	89.7191	87.8535
CM000283 (Chr8) mapping	178751	SNP	T	1	C	100	9	C	9	100		Selected F4	89.8189	87.7918
CM000283 (Chr8) mapping	178751	SNP	T	1	C	100	9	C	9		100	Unselected F4	89.7191	87.8535
CM000283 (Chr8) mapping	178774	SNP	G	1	T	100	6	T	6		100	Unselected F4	89.8189	87.7918
CM000283 (Chr8) mapping	178897	SNP	G	2	A/G	60.0/40.0	10	A	6	60		Selected F4	89.8189	87.7918
CM000283 (Chr8) mapping	178992	SNP	G	1	A	100	4	A	4		100	Unselected F4	90.1113	87.637
CM000283 (Chr8) mapping	179214	SNP	C	1	T	100	4	T	4		100	Unselected F4	90.1113	87.5248
CM000283 (Chr8) mapping	179449	SNP	C	1	T	100	5	T	5		100	Unselected F4	90.1113	87.5248
CM000283 (Chr8) mapping	179698	SNP	A	1	G	100	9	G	9	100		Selected F4	90.1113	87.5248
CM000283 (Chr8) mapping	179734	SNP	G	2	A/G	55.6/44.4	9	A	5		55.56	Unselected F4	90.0134	87.4619
CM000283 (Chr8) mapping	179736	SNP	C	2	C/T	50.0/50.0	10	C	5		50	Unselected F4	90.0134	87.6852
CM000283 (Chr8) mapping	179803	SNP	G	2	G/T	57.1/42.9	7	G	4	57.14		Selected F4	90.0134	87.9364
CM000283 (Chr8) mapping	179803	SNP	G	2	G/T	57.1/42.9	7	G	4		57.14	Unselected F4	90.3421	87.7967
CM000283 (Chr8) mapping	179919	SNP	G	1	A	83.3	6	A	5	83.33		Selected F4	90.4377	87.9508
CM000283 (Chr8) mapping	180121	SNP	G	2	G/C	60.0/40.0	5	G	3		60	Unselected F4	90.5088	88.011
CM000283 (Chr8) mapping	180193	SNP	T	1	G	100	4	G	4		100	Unselected F4	90.5088	88.211
CM000283 (Chr8) mapping	180202	SNP	C	2	C/A	60.0/40.0	5	C	3		60	Unselected F4	90.5088	88.211
CM000283 (Chr8) mapping	180232	SNP	A	1	T	83.3	6	T	5	83.33		Selected F4	90.5088	88.2235
CM000283 (Chr8) mapping	180289	SNP	G	2	A/G	50.0/50.0	8	A	4	50		Selected F4	90.5813	88.2821
CM000283 (Chr8) mapping	180966	SNP	T	2	T/A	62.5/37.5	8	T	5	62.5		Selected F4	90.9954	88.3401
CM000283 (Chr8) mapping	180966	SNP	T	1	A	80	5	A	4		80	Unselected F4	91.2892	88.2005
CM000283 (Chr8) mapping	180977	SNP	C	1	T	100	4	T	4		100	Unselected F4	91.3781	88.2411
CM000283 (Chr8) mapping	181014	SNP	C	2	A/C	55.6/44.4	9	A	5	55.56		Selected F4	91.3781	88.2411
CM000283 (Chr8) mapping	181191	SNP	C	2	C/T	60.0/40.0	5	C	3		60	Unselected F4	91.54	88.2411
CM000283 (Chr8) mapping	181235	SNP	C	1	T	100	6	T	6	100		Selected F4	91.54	88.2411
CM000283 (Chr8) mapping	181235	SNP	C	1	T	100	7	T	7		100	Unselected F4	91.4528	88.2991
CM000283 (Chr8) mapping	181289	SNP	A	1	C	100	7	C	7	100		Selected F4	91.4528	88.2991
CM000283 (Chr8) mapping	181289	SNP	A	1	C	100	5	C	5		100	Unselected F4	91.3638	88.3564
CM000283 (Chr8) mapping	181339	SNP	G	2	G/A	57.1/42.9	7	G	4		57.14	Unselected F4	91.3638	88.3564
CM000283 (Chr8) mapping	181431	SNP	T	1	A	66.7	6	A	4		66.67	Unselected F4	91.3638	88.5665
CM000283 (Chr8) mapping	181435	SNP	G	1	T	75	4	T	3		75	Unselected F4	91.3638	88.7299
CM000283 (Chr8) mapping	181468	SNP	G	2	G/T	50.0/50.0	4	G	2		50	Unselected F4	91.3638	88.8525
CM000283 (Chr8) mapping	182731	SNP	C	1	T	100	4	T	4		100	Unselected F4	91.4528	89.0438
CM000283 (Chr8) mapping	182733	SNP	T	1	C	100	4	C	4		100	Unselected F4	91.4528	89.0438
CM000283 (Chr8) mapping	182844	SNP	A	1	G	100	5	G	5		100	Unselected F4	91.3545	88.9896
CM000283 (Chr8) mapping	182916	SNP	C	2	C/T	62.5/37.5	8	C	5		62.5	Unselected F4	91.3545	88.8658
CM000283 (Chr8) mapping	182976	SNP	A	1	G	100	4	G	4		100	Unselected F4	91.3545	89.0515
CM000283 (Chr8) mapping	183864	SNP	A	1	G	100	4	G	4		100	Unselected F4	91.3545	88.8535
CM000283 (Chr8) mapping	183909	SNP	T	1	C	100	4	C	4		100	Unselected F4	91.3545	88.7297
CM000283 (Chr8) mapping	183940	SNP	T	1	C	100	6	C	6	100		Selected F4	91.3545	88.6059
CM000283 (Chr8) mapping	183940	SNP	T	1	C	100	4	C	4		100	Unselected F4	91.2654	88.6621
CM000283 (Chr8) mapping	183950	SNP	G	1	A	100	6	A	6		100	Unselected F4	91.3545	88.6059
CM000283 (Chr8) mapping	184081	SNP	G	1	T	100	4	T	4		100	Unselected F4	91.3545	88.6059
CM000283 (Chr8) mapping	184106	SNP	A	1	G	100	8	G	8		100	Unselected F4	91.4418	88.5493
CM000283 (Chr8) mapping	184687	SNP	G	1	A	100	6	A	6		100	Unselected F4	91.4418	88.5493
CM000283 (Chr8) mapping	184850	SNP	C	1	T	100	6	T	6	100		Selected F4	91.4418	88.5493
CM000283 (Chr8) mapping	185089	SNP	T	1	C	100	4	C	4		100	Unselected F4	91.4418	88.5493
CM000283 (Chr8) mapping	185164	SNP	T	1	C	100	4	C	4		100	Unselected F4	91.4418	88.5493
CM000283 (Chr8) mapping	186401	SNP	G	1	T	100	6	T	6	100		Selected F4	91.4418	88.5493
CM000283 (Chr8) mapping	186401	SNP	G	1	T	100	9	T	9		100	Unselected F4	91.3545	88.6059
CM000283 (Chr8) mapping	186411	SNP	G	2	G/T	50.0/50.0	8	G	4		50	Unselected F4	91.4418	88.5493
CM000283 (Chr8) mapping	187012	SNP	A	1	C	100	7	C	7	100		Selected F4	91.4418	88.798
CM000283 (Chr8) mapping	187012	SNP	A	1	C	100	5	C	5		100	Unselected F4	91.3545	88.8535
CM000283 (Chr8) mapping	187046	SNP	T	1	A	100	5	A	5		100	Unselected F4	91.3545	88.8535
CM000283 (Chr8) mapping	187441	SNP	C	2	T/C	57.1/42.9	7	T	4	57.14		Selected F4	91.3545	88.8535
CM000283 (Chr8) mapping	187553	SNP	A	1	T	100	5	T	5		100	Unselected F4	91.7072	88.9084
CM000283 (Chr8) mapping	187608	SNP	C	2	T/C	62.5/37.5	8	T	5		62.5	Unselected F4	91.7072	88.8636
CM000283 (Chr8) mapping	187653	SNP	A	2	A/T	50.0/50.0	4	A	2		50	Unselected F4	91.7072	88.9779
CM000283 (Chr8) mapping	187737	SNP	A	1	G	100	6	G	6	100		Selected F4	91.7072	89.2242
CM000283 (Chr8) mapping	187777	SNP	T	1	C	100	4	C	4		100	Unselected F4	91.6208	89.2771
CM000283 (Chr8) mapping	188070	SNP	G	1	A	100	7	A	7		100	Unselected F4	91.6208	89.2771
CM000283 (Chr8) mapping	188154	SNP	A	1	G	100	5	G	5		100	Unselected F4	91.6208	89.2771
CM000283 (Chr8) mapping	188183	SNP	T	1	G	100	8	G	8	100		Selected F4	91.7072	89.2242
CM000283 (Chr8) mapping	188183	SNP	T	1	G	100	12	G	12		100	Unselected F4	91.6208	89.207
CM000283 (Chr8) mapping	188197	SNP	C	1	T	100	7	T	7	100		Selected F4	91.6208	89.109
CM000283 (Chr8) mapping	188197	SNP	C	1	T	100	10	T	10		100	Unselected F4	91.6208	89.109
CM000283 (Chr8) mapping	188261	SNP	T	1	C	71.4	7	C	5	71.43		Selected F4	91.6208	89.109
CM000283 (Chr8) mapping	188325	SNP	A	1	G	100	10	G	10		100	Unselected F4	91.9184	89.109
CM000283 (Chr8) mapping	189454	SNP	A	1	T	100	5	T	5		100	Unselected F4	91.9184	89.0109
CM000283 (Chr8) mapping	189633	SNP	C	2	C/G	50.0/50.0	4	C	2		50	Unselected F4	91.9184	89.0109
CM000283 (Chr8) mapping	191393	SNP	G	2	C/G	40.0/40.0	5	C	2		40	Unselected F4	92.0018	89.2031
CM000283 (Chr8) mapping	191397	SNP	T	1	C	100	6	C	6		100	Unselected F4	92.0018	89.4987
CM000283 (Chr8) mapping	191521	SNP	G	1	A	100	9	A	9	100		Selected F4	92.0018	89.4987
CM000283 (Chr8) mapping	191565	SNP	C	1	T	100	5	T	5		100	Unselected F4	92.0018	89.4987
CM000283 (Chr8) mapping	191580	SNP	G	1	A	100	9	A	9	100		Selected F4	92.0018	89.4987
CM000283 (Chr8) mapping	191580	SNP	G	1	A	100	5	A	5		100	Unselected F4	92.0018	89.4987
CM000283 (Chr8) mapping	191864	SNP	T	2	T/G	60.0/40.0	5	T	3		60	Unselected F4	92.0018	89.4987
CM000283 (Chr8) mapping	192038	SNP	C	1	T	100	6	T	6	100		Selected F4	92.0834	89.6447
CM000283 (Chr8) mapping	192038	SNP	C	1	T	100	5	T	5		100	Unselected F4	92.0018	89.6957
CM000283 (Chr8) mapping	192065	SNP	C	1	T	100	4	T	4		100	Unselected F4	92.0018	89.6957
CM000283 (Chr8) mapping	192227	SNP	T	1	G	100	4	G	4		100	Unselected F4	92.0834	89.6447
CM000283 (Chr8) mapping	192278	SNP	C	1	G	100	8	G	8	100		Selected F4	92.0834	89.6447
CM000283 (Chr8) mapping	192536	SNP	G	1	A	83.3	6	A	5	83.33		Selected F4	92.0834	89.6447
CM000283 (Chr8) mapping	192749	SNP	T	1	C	100	4	C	4		100	Unselected F4	92.2535	89.6447
CM000283 (Chr8) mapping	193161	SNP	A	1	G	100	6	G	6	100		Selected F4	92.2535	89.6447
CM000283 (Chr8) mapping	193177	SNP	G	2	G/T	62.5/37.5	8	G	5	62.5		Selected F4	92.1736	89.5315
CM000283 (Chr8) mapping	193177	SNP	G	1	T	75	8	T	6		75	Unselected F4	92.4827	89.5828
CM000283 (Chr8) mapping	193574	SNP	G	1	A	100	4	A	4		100	Unselected F4	92.0447	89.6547
CM000283 (Chr8) mapping	193651	SNP	G	1	A	100	5	A	5		100	Unselected F4	92.0447	89.4084
CM000283 (Chr8) mapping	193701	SNP	C	2	C/T	50.0/50.0	4	C	2		50	Unselected F4	92.1259	89.3559
CM000283 (Chr8) mapping	193706	SNP	A	1	G	66.7	6	G	4	66.67		Selected F4	92.1259	89.4054
CM000283 (Chr8) mapping	193753	SNP	T	1	C	100	6	C	6	100		Selected F4	92.3884	89.3345
CM000283 (Chr8) mapping	193787	SNP	A	1	G	100	5	G	5		100	Unselected F4	92.0018	89.3345
CM000283 (Chr8) mapping	193875	SNP	G	1	T	100	4	T	4		100	Unselected F4	92.0018	89.1374
CM000283 (Chr8) mapping	193914	SNP	T	1	C	100	6	C	6	100		Selected F4	91.5732	89.0837
CM000283 (Chr8) mapping	193939	SNP	T	1	C	100	4	C	4		100	Unselected F4	91.5732	89.0837
CM000283 (Chr8) mapping	193960	SNP	T	1	C	100	7	C	7	100		Selected F4	91.5732	89.0837
CM000283 (Chr8) mapping	194152	SNP	A	1	C	100	8	C	8	100		Selected F4	91.4863	89.1374
CM000283 (Chr8) mapping	194152	SNP	A	1	C	100	6	C	6		100	Unselected F4	91.3976	89.1907
CM000283 (Chr8) mapping	194185	SNP	G	1	A	100	7	A	7	100		Selected F4	91.3976	89.1907
CM000283 (Chr8) mapping	194710	SNP	T	1	C	100	6	C	6	100		Selected F4	91.3071	89.2434
CM000283 (Chr8) mapping	194710	SNP	T	1	C	100	5	C	5		100	Unselected F4	91.2146	89.2956
CM000283 (Chr8) mapping	194736	SNP	A	1	G	100	5	G	5		100	Unselected F4	91.3071	89.2434
CM000283 (Chr8) mapping	195045	SNP	C	1	T	100	6	T	6		100	Unselected F4	91.3071	89.2434
CM000283 (Chr8) mapping	195104	SNP	G	1	A	100	9	A	9		100	Unselected F4	91.3976	89.1907
CM000283 (Chr8) mapping	195387	SNP	T	1	C	100	7	C	7	100		Selected F4	91.4863	89.1374
CM000283 (Chr8) mapping	195795	SNP	A	1	G	100	4	G	4		100	Unselected F4	91.3976	89.1907
CM000283 (Chr8) mapping	198720	SNP	A	1	G	85.7	7	G	6	85.71		Selected F4	91.3976	89.1907
CM000283 (Chr8) mapping	198735	SNP	T	1	C	87.5	8	C	7	87.5		Selected F4	91.4575	89.2434
CM000283 (Chr8) mapping	198735	SNP	T	1	C	100	4	C	4		100	Unselected F4	91.4996	89.2956
CM000283 (Chr8) mapping	201887	SNP	G	1	C	100	7	C	7	100		Selected F4	91.4996	89.1015
CM000283 (Chr8) mapping	202149	SNP	A	1	G	100	5	G	5		100	Unselected F4	91.4082	89.1541
CM000283 (Chr8) mapping	202222	SNP	T	1	C	100	9	C	9		100	Unselected F4	91.4082	89.1541
CM000283 (Chr8) mapping	202242	SNP	A	1	G	100	8	G	8		100	Unselected F4	91.4996	89.1015
CM000283 (Chr8) mapping	202268	SNP	A	1	G	100	6	G	6	100		Selected F4	91.4996	89.1015
CM000283 (Chr8) mapping	202268	SNP	A	1	G	100	4	G	4		100	Unselected F4	91.0436	89.1015
CM000283 (Chr8) mapping	202335	SNP	G	1	T	100	7	T	7	100		Selected F4	91.0436	89.1015
CM000283 (Chr8) mapping	202335	SNP	G	1	T	100	8	T	8		100	Unselected F4	91.0436	89.1015
CM000283 (Chr8) mapping	202409	SNP	G	1	A	100	6	A	6	100		Selected F4	91.0436	89.1015
CM000283 (Chr8) mapping	202409	SNP	G	1	A	100	6	A	6		100	Unselected F4	91.0436	89.1015
CM000283 (Chr8) mapping	202557	SNP	G	1	C	100	8	C	8		100	Unselected F4	91.0436	89.1015
CM000283 (Chr8) mapping	202571	SNP	T	1	C	100	9	C	9		100	Unselected F4	91.0436	89.1015
CM000283 (Chr8) mapping	202587	SNP	T	1	A	100	6	A	6		100	Unselected F4	91.0436	88.8587
CM000283 (Chr8) mapping	202889	SNP	T	1	A	100	5	A	5		100	Unselected F4	91.1379	88.8044
CM000283 (Chr8) mapping	203304	SNP	G	2	G/A	54.5/45.5	11	G	6		54.55	Unselected F4	91.1379	88.8044
CM000283 (Chr8) mapping	203780	SNP	G	1	A	71.4	7	A	5	71.43		Selected F4	90.883	88.9723
CM000283 (Chr8) mapping	203780	SNP	G	2	A/G	55.6/44.4	9	A	5		55.56	Unselected F4	91.0878	89.0261
CM000283 (Chr8) mapping	203789	SNP	G	1	A	75	8	A	6	75		Selected F4	91.0878	89.2429
CM000283 (Chr8) mapping	203789	SNP	G	2	A/G	60.0/40.0	5	A	3		60	Unselected F4	91.3509	89.2429
CM000283 (Chr8) mapping	203828	SNP	C	2	G/C	57.1/42.9	7	G	4	57.14		Selected F4	91.3509	89.438
CM000283 (Chr8) mapping	203828	SNP	C	1	G	85.7	7	G	6		85.71	Unselected F4	91.7149	89.3922
CM000283 (Chr8) mapping	204206	SNP	A	1	G	100	6	G	6	100		Selected F4	91.8021	89.4101
CM000283 (Chr8) mapping	204455	SNP	A	1	T	100	7	T	7		100	Unselected F4	91.7149	89.4616
CM000283 (Chr8) mapping	204710	SNP	G	2	A/G	50.0/50.0	6	A	3	50		Selected F4	91.8021	89.4101
CM000283 (Chr8) mapping	204974	SNP	A	2	A/G	60.0/40.0	5	A	3		60	Unselected F4	92.2468	89.4616
CM000283 (Chr8) mapping	205086	SNP	G	1	A	100	4	A	4		100	Unselected F4	92.2468	89.6557
CM000283 (Chr8) mapping	205108	SNP	T	1	C	100	5	C	5		100	Unselected F4	92.2468	89.6557
CM000283 (Chr8) mapping	205244	SNP	G	2	G/A	60.0/40.0	5	G	3		60	Unselected F4	92.2468	89.413
CM000283 (Chr8) mapping	205338	SNP	T	1	G	100	7	G	7	100		Selected F4	92.2468	89.6072
CM000283 (Chr8) mapping	205338	SNP	T	1	G	100	4	G	4		100	Unselected F4	92.2468	89.6072
CM000283 (Chr8) mapping	205630	SNP	T	1	A	100	4	A	4		100	Unselected F4	92.2468	89.6072
CM000283 (Chr8) mapping	205758	SNP	A	1	G	100	8	G	8	100		Selected F4	92.2468	89.6072
CM000283 (Chr8) mapping	205758	SNP	A	1	G	100	10	G	10		100	Unselected F4	92.2468	89.6072
CM000283 (Chr8) mapping	205847	SNP	C	1	T	100	8	T	8	100		Selected F4	92.2468	89.6072
CM000283 (Chr8) mapping	205847	SNP	C	1	T	85.7	7	T	6		85.71	Unselected F4	92.1634	89.6574
CM000283 (Chr8) mapping	205865	SNP	A	1	G	100	6	G	6	100		Selected F4	92.2468	89.6766
CM000283 (Chr8) mapping	205865	SNP	A	1	G	100	11	G	11		100	Unselected F4	92.1634	89.7264
CM000283 (Chr8) mapping	205894	SNP	C	1	T	100	5	T	5		100	Unselected F4	92.2468	89.6766
CM000283 (Chr8) mapping	205895	SNP	C	2	C/T	50.0/50.0	6	C	3	50		Selected F4	92.2468	89.6766
CM000283 (Chr8) mapping	205981	SNP	T	1	A	100	9	A	9	100		Selected F4	92.7011	89.7264
CM000283 (Chr8) mapping	205981	SNP	T	1	A	100	4	A	4		100	Unselected F4	92.7011	89.7264
CM000283 (Chr8) mapping	206235	SNP	C	1	A	100	4	A	4		100	Unselected F4	92.7787	89.6766
CM000283 (Chr8) mapping	206647	SNP	A	1	T	100	7	T	7	100		Selected F4	92.7787	89.4685
CM000283 (Chr8) mapping	206647	SNP	A	1	T	100	8	T	8		100	Unselected F4	92.7787	89.4685
CM000283 (Chr8) mapping	206658	SNP	C	2	C/T	63.6/36.4	11	C	7		63.64	Unselected F4	92.7787	89.4685
CM000283 (Chr8) mapping	206790	SNP	A	1	G	100	5	G	5		100	Unselected F4	92.8547	89.5945
CM000283 (Chr8) mapping	206797	SNP	T	1	C	100	6	C	6		100	Unselected F4	92.8547	89.5945
CM000283 (Chr8) mapping	206810	SNP	T	1	A	100	7	A	7		100	Unselected F4	92.8547	89.5945
CM000283 (Chr8) mapping	207156	SNP	A	1	G	100	4	G	4		100	Unselected F4	92.9292	89.5435
CM000283 (Chr8) mapping	207197	SNP	G	1	C	100	4	C	4		100	Unselected F4	92.9292	89.5435
CM000283 (Chr8) mapping	207224	SNP	A	1	G	100	5	G	5		100	Unselected F4	92.9292	89.5435
CM000283 (Chr8) mapping	207305	SNP	A	1	G	100	5	G	5		100	Unselected F4	92.9292	89.2984
CM000283 (Chr8) mapping	207315	SNP	T	1	A	100	5	A	5		100	Unselected F4	93.0021	89.2457
CM000283 (Chr8) mapping	207428	SNP	T	1	G	100	6	G	6		100	Unselected F4	93.0021	89.2457
CM000283 (Chr8) mapping	207804	SNP	A	1	G	100	7	G	7	100		Selected F4	93.0735	89.1924
CM000283 (Chr8) mapping	207830	SNP	A	1	C	100	6	C	6	100		Selected F4	93.0021	89.2457
CM000283 (Chr8) mapping	207930	SNP	A	1	G	100	8	G	8	100		Selected F4	93.0021	89.2457
CM000283 (Chr8) mapping	207930	SNP	A	1	G	100	6	G	6		100	Unselected F4	92.9292	89.1023
CM000283 (Chr8) mapping	207931	SNP	A	2	A/T	50.0/50.0	4	A	2		50	Unselected F4	92.9292	88.9062
CM000283 (Chr8) mapping	207990	SNP	G	1	A	100	6	A	6	100		Selected F4	93.0021	89.0979
CM000283 (Chr8) mapping	207990	SNP	G	1	A	100	7	A	7		100	Unselected F4	92.9292	89.1513
CM000283 (Chr8) mapping	208066	SNP	A	2	G/A	60.0/40.0	10	G	6	60		Selected F4	92.9292	89.1513
CM000283 (Chr8) mapping	208071	SNP	C	1	T	100	8	T	8	100		Selected F4	93.2758	89.2042
CM000283 (Chr8) mapping	208071	SNP	C	1	T	100	5	T	5		100	Unselected F4	92.8372	89.2042
CM000283 (Chr8) mapping	208286	SNP	A	1	T	100	4	T	4		100	Unselected F4	92.8372	89.0091
CM000283 (Chr8) mapping	208290	SNP	T	1	C	100	4	C	4		100	Unselected F4	92.8372	88.8215
CM000283 (Chr8) mapping	208316	SNP	C	2	G/C	60.0/40.0	5	G	3		60	Unselected F4	92.7629	88.7667
CM000283 (Chr8) mapping	208431	SNP	G	2	T/G	60.0/40.0	5	T	3		60	Unselected F4	92.7629	88.7177
CM000283 (Chr8) mapping	208546	SNP	C	1	T	100	8	T	8		100	Unselected F4	92.8375	88.8592
CM000283 (Chr8) mapping	208581	SNP	T	1	A	100	7	A	7	100		Selected F4	92.8375	88.8592
CM000283 (Chr8) mapping	208581	SNP	T	1	A	100	6	A	6		100	Unselected F4	92.7629	88.9138
CM000283 (Chr8) mapping	208720	SNP	A	1	G	100	4	G	4		100	Unselected F4	92.7629	88.7177
CM000283 (Chr8) mapping	208788	SNP	T	1	A	100	6	A	6	100		Selected F4	92.7629	88.7177
CM000283 (Chr8) mapping	208788	SNP	T	1	A	100	12	A	12		100	Unselected F4	92.6867	88.556
CM000283 (Chr8) mapping	208830	SNP	C	2	C/T	50.0/50.0	8	C	4	50		Selected F4	92.7629	88.4999
CM000283 (Chr8) mapping	208909	SNP	A	1	T	100	4	T	4		100	Unselected F4	93.2131	88.556
CM000283 (Chr8) mapping	208951	SNP	C	2	G/C	62.5/37.5	8	G	5		62.5	Unselected F4	93.2837	88.4999
CM000283 (Chr8) mapping	209024	SNP	T	1	C	100	10	C	10	100		Selected F4	93.2837	88.6837
CM000283 (Chr8) mapping	209024	SNP	T	1	C	100	8	C	8		100	Unselected F4	92.8208	88.6837
CM000283 (Chr8) mapping	209103	SNP	A	1	G	100	6	G	6		100	Unselected F4	92.8948	88.6279
CM000283 (Chr8) mapping	209148	SNP	C	2	T/C	57.1/42.9	7	T	4		57.14	Unselected F4	92.8948	88.6279
CM000283 (Chr8) mapping	209164	SNP	C	1	T	100	4	T	4		100	Unselected F4	92.8948	88.6279
CM000283 (Chr8) mapping	209246	SNP	A	2	T/A	63.6/36.4	11	T	7	63.64		Selected F4	92.8948	88.6279
CM000283 (Chr8) mapping	209246	SNP	A	1	T	83.3	6	T	5		83.33	Unselected F4	93.1996	88.6837
CM000283 (Chr8) mapping	209276	SNP	T	1	A	100	10	A	10		100	Unselected F4	93.1996	88.7654
CM000283 (Chr8) mapping	209433	SNP	A	1	C	100	4	C	4		100	Unselected F4	93.1996	88.7654
CM000283 (Chr8) mapping	209595	SNP	T	1	C	100	4	C	4		100	Unselected F4	93.1996	88.7654
CM000283 (Chr8) mapping	209643	SNP	A	1	C	100	6	C	6	100		Selected F4	93.1996	88.6674
CM000283 (Chr8) mapping	209643	SNP	A	1	C	100	6	C	6		100	Unselected F4	93.128	88.6529
CM000283 (Chr8) mapping	209819	SNP	A	1	G	100	6	G	6	100		Selected F4	93.128	88.4578
CM000283 (Chr8) mapping	209960	SNP	T	1	G	100	8	G	8	100		Selected F4	92.6768	88.4578
CM000283 (Chr8) mapping	209991	SNP	T	1	C	100	7	C	7	100		Selected F4	92.6768	88.4578
CM000283 (Chr8) mapping	210699	SNP	C	1	A	100	7	A	7	100		Selected F4	92.5989	88.5138
CM000283 (Chr8) mapping	210891	SNP	A	1	G	100	10	G	10	100		Selected F4	92.5194	88.5693
CM000283 (Chr8) mapping	210891	SNP	A	1	G	100	5	G	5		100	Unselected F4	92.438	88.6243
CM000283 (Chr8) mapping	211085	SNP	A	1	G	100	6	G	6	100		Selected F4	92.5194	88.5693
CM000283 (Chr8) mapping	211085	SNP	A	1	G	100	6	G	6		100	Unselected F4	92.438	88.6243
CM000283 (Chr8) mapping	211211	SNP	T	2	T/A	55.6/44.4	9	T	5		55.56	Unselected F4	92.438	88.6243
CM000283 (Chr8) mapping	211452	SNP	A	2	G/A	62.5/37.5	8	G	5		62.5	Unselected F4	92.5194	88.784
CM000283 (Chr8) mapping	211464	SNP	G	2	G/A	60.0/40.0	5	G	3		60	Unselected F4	92.5194	88.9652
CM000283 (Chr8) mapping	211727	SNP	A	1	G	100	5	G	5		100	Unselected F4	92.5989	89.1058
CM000283 (Chr8) mapping	211815	SNP	A	1	G	70	10	G	7		70	Unselected F4	92.5989	89.1058
CM000283 (Chr8) mapping	211837	SNP	T	1	C	100	7	C	7		100	Unselected F4	92.5989	89.2514
CM000283 (Chr8) mapping	211988	SNP	G	2	G/A	60.0/40.0	5	G	3		60	Unselected F4	92.5989	89.2514
CM000283 (Chr8) mapping	212030	SNP	T	1	C	100	4	C	4		100	Unselected F4	92.5989	89.4456
CM000283 (Chr8) mapping	212031	Complex SNP	T	2	A/C	50.0/50.0	4	A	2		50	Unselected F4	92.5989	89.4456
CM000283 (Chr8) mapping	212103	SNP	C	1	A	100	9	A	9	100		Selected F4	92.6768	89.638
CM000283 (Chr8) mapping	212111	SNP	A	1	G	100	8	G	8	100		Selected F4	92.5989	89.6883
CM000283 (Chr8) mapping	212111	SNP	A	1	G	100	4	G	4		100	Unselected F4	92.5194	89.7381
CM000283 (Chr8) mapping	212130	SNP	A	1	T	87.5	8	T	7	87.5		Selected F4	92.5194	89.7381
CM000283 (Chr8) mapping	212292	SNP	T	1	C	100	8	C	8	100		Selected F4	92.5739	89.7875
CM000283 (Chr8) mapping	212292	SNP	T	1	C	100	4	C	4		100	Unselected F4	92.5739	89.7875
CM000283 (Chr8) mapping	212353	SNP	T	1	G	100	5	G	5		100	Unselected F4	92.5739	89.7875
CM000283 (Chr8) mapping	212412	SNP	G	2	A/G	50.0/50.0	8	A	4		50	Unselected F4	92.5739	89.7875
CM000283 (Chr8) mapping	212677	SNP	C	1	A	100	7	A	7		100	Unselected F4	92.6538	89.9797
CM000283 (Chr8) mapping	212900	SNP	A	1	C	75	8	C	6		75	Unselected F4	92.6538	89.7864
CM000283 (Chr8) mapping	213017	SNP	C	2	T/C	60.0/40.0	5	T	3		60	Unselected F4	92.6538	89.9072
CM000283 (Chr8) mapping	213089	SNP	C	1	A	71.4	7	A	5	71.43		Selected F4	92.6538	90.1004
CM000283 (Chr8) mapping	213089	SNP	C	2	C/A	57.1/42.9	7	C	4		57.14	Unselected F4	92.8845	90.148
CM000283 (Chr8) mapping	213103	SNP	A	1	T	100	5	T	5		100	Unselected F4	92.961	90.3075
CM000283 (Chr8) mapping	213152	SNP	A	1	G	100	6	G	6	100		Selected F4	93.0359	90.2604
CM000283 (Chr8) mapping	213152	SNP	A	1	G	100	6	G	6		100	Unselected F4	92.961	90.3075
CM000283 (Chr8) mapping	213168	SNP	T	1	C	100	7	C	7	100		Selected F4	93.0359	90.2604
CM000283 (Chr8) mapping	213168	SNP	T	1	C	100	9	C	9		100	Unselected F4	92.961	90.3075
CM000283 (Chr8) mapping	213315	SNP	T	1	C	100	7	C	7	100		Selected F4	93.0359	90.2604
CM000283 (Chr8) mapping	213315	SNP	T	1	C	83.3	6	C	5		83.33	Unselected F4	92.961	90.3075
CM000283 (Chr8) mapping	213323	SNP	T	1	G	66.7	6	G	4		66.67	Unselected F4	92.961	90.388
CM000283 (Chr8) mapping	213345	SNP	G	1	A	100	6	A	6	100		Selected F4	92.961	90.549
CM000283 (Chr8) mapping	213345	SNP	G	1	A	100	4	A	4		100	Unselected F4	92.8845	90.5945
CM000283 (Chr8) mapping	213426	SNP	A	1	G	100	4	G	4		100	Unselected F4	92.961	90.549
CM000283 (Chr8) mapping	213566	SNP	G	1	A	100	4	A	4		100	Unselected F4	92.961	90.549
CM000283 (Chr8) mapping	213606	SNP	T	1	C	100	8	C	8	100		Selected F4	93.0359	90.5032
CM000283 (Chr8) mapping	213606	SNP	T	1	C	100	5	C	5		100	Unselected F4	92.961	90.549
CM000283 (Chr8) mapping	213662	SNP	A	1	T	83.3	6	T	5	83.33		Selected F4	93.0359	90.5032
CM000283 (Chr8) mapping	213817	SNP	G	1	A	83.3	6	A	5		83.33	Unselected F4	93.1402	90.549
CM000283 (Chr8) mapping	213841	SNP	G	1	A	80	5	A	4		80	Unselected F4	93.2132	90.5841
CM000283 (Chr8) mapping	214183	SNP	G	2	G/A	57.1/42.9	7	G	4	57.14		Selected F4	93.2846	90.6357
CM000283 (Chr8) mapping	214183	SNP	G	2	G/A	60.0/40.0	5	G	3		60	Unselected F4	93.6691	90.6812
CM000283 (Chr8) mapping	214448	SNP	T	2	A/T	50.0/50.0	4	A	2		50	Unselected F4	93.6691	90.754
CM000283 (Chr8) mapping	214496	SNP	C	2	C/A	57.1/42.9	7	C	4		57.14	Unselected F4	93.3147	90.9528
CM000283 (Chr8) mapping	214505	SNP	T	1	C	100	7	C	7	100		Selected F4	93.3147	91.1619
CM000283 (Chr8) mapping	214505	SNP	T	1	C	100	8	C	8		100	Unselected F4	93.3147	91.1619
CM000283 (Chr8) mapping	214512	SNP	G	2	G/A	57.1/42.9	7	G	4	57.14		Selected F4	93.3147	91.1619
CM000283 (Chr8) mapping	214512	SNP	G	2	A/G	62.5/37.5	8	A	5		62.5	Unselected F4	93.7659	91.1619
CM000283 (Chr8) mapping	214683	SNP	G	2	G/A	62.5/37.5	8	G	5	62.5		Selected F4	93.7659	91.2228
CM000283 (Chr8) mapping	214683	SNP	G	2	A/G	55.6/44.4	9	A	5		55.56	Unselected F4	94.1606	91.2228
CM000283 (Chr8) mapping	214782	SNP	C	2	C/A	57.1/42.9	7	C	4	57.14		Selected F4	94.1606	91.4396
CM000283 (Chr8) mapping	214786	SNP	C	2	A/C	50.0/50.0	6	A	3	50		Selected F4	94.5545	91.2991
CM000283 (Chr8) mapping	215111	SNP	G	1	T	100	8	T	8	100		Selected F4	95.0335	91.3412
CM000283 (Chr8) mapping	215484	SNP	G	1	C	100	9	C	9	100		Selected F4	95.0335	91.3412
CM000283 (Chr8) mapping	215484	SNP	G	1	C	100	4	C	4		100	Unselected F4	94.9796	91.3828
CM000283 (Chr8) mapping	215598	SNP	A	1	T	100	7	T	7	100		Selected F4	94.9796	91.3828
CM000283 (Chr8) mapping	215878	SNP	T	2	G/T	50.0/50.0	6	G	3		50	Unselected F4	94.9796	91.3828
CM000283 (Chr8) mapping	215945	SNP	G	1	C	100	4	C	4		100	Unselected F4	94.9796	91.6232
CM000283 (Chr8) mapping	216009	SNP	T	1	C	71.4	7	C	5		71.43	Unselected F4	95.0335	91.5827
CM000283 (Chr8) mapping	216027	SNP	G	1	T	100	6	T	6		100	Unselected F4	94.909	91.6805
CM000283 (Chr8) mapping	216237	SNP	C	1	T	100	6	T	6		100	Unselected F4	94.909	91.4864
CM000283 (Chr8) mapping	216425	SNP	G	2	A/G	50.0/50.0	4	A	2		50	Unselected F4	94.5679	91.4448
CM000283 (Chr8) mapping	216711	SNP	C	1	T	100	7	T	7	100		Selected F4	94.5679	91.4448
CM000283 (Chr8) mapping	216856	SNP	G	1	A	100	5	A	5		100	Unselected F4	94.5679	91.4448
CM000283 (Chr8) mapping	216990	SNP	T	1	G	80	5	G	4		80	Unselected F4	94.5679	91.4448
CM000283 (Chr8) mapping	217178	SNP	T	1	C	100	4	C	4		100	Unselected F4	94.5679	91.5424
CM000283 (Chr8) mapping	217248	SNP	G	2	A/G	50.0/50.0	8	A	4		50	Unselected F4	94.5679	91.5424
CM000283 (Chr8) mapping	217309	SNP	A	1	G	100	8	G	8	100		Selected F4	94.5679	91.7863
CM000283 (Chr8) mapping	217718	SNP	G	1	A	69.2	13	A	9		69.23	Unselected F4	94.3924	91.7863
CM000283 (Chr8) mapping	217720	SNP	C	1	T	100	6	T	6	100		Selected F4	94.3924	91.6925
CM000283 (Chr8) mapping	217720	SNP	C	1	T	100	11	T	11		100	Unselected F4	94.3328	91.5386
CM000283 (Chr8) mapping	217748	SNP	A	1	G	100	6	G	6	100		Selected F4	94.3328	91.3566
CM000283 (Chr8) mapping	217748	SNP	A	1	G	100	11	G	11		100	Unselected F4	94.2718	91.3984
CM000283 (Chr8) mapping	218394	SNP	A	1	T	100	6	T	6		100	Unselected F4	94.2718	91.3984
CM000283 (Chr8) mapping	218417	SNP	A	1	T	100	4	T	4		100	Unselected F4	94.3328	91.3566
CM000283 (Chr8) mapping	219141	SNP	G	1	C	81.8	11	C	9	81.82		Selected F4	94.3328	91.3566
CM000283 (Chr8) mapping	219141	SNP	G	2	G/C	57.1/42.9	7	G	4		57.14	Unselected F4	94.5262	91.3566
CM000283 (Chr8) mapping	219469	SNP	A	1	G	75	4	G	3		75	Unselected F4	94.5262	91.5647
CM000283 (Chr8) mapping	219967	SNP	T	1	A	100	5	A	5		100	Unselected F4	94.5262	91.686
CM000283 (Chr8) mapping	220009	SNP	C	1	A	100	9	A	9	100		Selected F4	94.5262	91.4433
CM000283 (Chr8) mapping	220009	SNP	C	1	A	100	5	A	5		100	Unselected F4	94.4673	91.3236
CM000283 (Chr8) mapping	220044	SNP	G	1	C	100	6	C	6	100		Selected F4	94.4673	91.3236
CM000283 (Chr8) mapping	220941	SNP	T	1	C	100	7	C	7	100		Selected F4	94.4072	91.3653
CM000283 (Chr8) mapping	221055	SNP	T	1	C	100	4	C	4		100	Unselected F4	94.3457	91.4067
CM000283 (Chr8) mapping	221147	SNP	A	1	C	100	8	C	8	100		Selected F4	94.3457	91.4067
CM000283 (Chr8) mapping	221603	SNP	T	1	C	100	4	C	4		100	Unselected F4	94.2829	91.4476
CM000283 (Chr8) mapping	221671	SNP	G	1	A	100	8	A	8		100	Unselected F4	94.2829	91.4476
CM000283 (Chr8) mapping	221744	SNP	T	1	A	100	7	A	7	100		Selected F4	94.2829	91.4476
CM000283 (Chr8) mapping	221868	SNP	T	1	A	100	6	A	6		100	Unselected F4	94.2187	91.4881
CM000283 (Chr8) mapping	221904	SNP	G	1	C	100	8	C	8	100		Selected F4	94.2187	91.4881
CM000283 (Chr8) mapping	221927	SNP	G	1	C	100	6	C	6		100	Unselected F4	94.153	91.5283
CM000283 (Chr8) mapping	222270	SNP	T	2	A/T	57.1/42.9	7	A	4		57.14	Unselected F4	94.153	91.3396
CM000283 (Chr8) mapping	222272	SNP	A	1	G	66.7	6	G	4		66.67	Unselected F4	94.0581	91.5017
CM000283 (Chr8) mapping	222314	SNP	C	1	T	100	5	T	5		100	Unselected F4	94.0581	91.4621
CM000283 (Chr8) mapping	222333	SNP	T	1	G	100	7	G	7	100		Selected F4	94.0581	91.3436
CM000283 (Chr8) mapping	222333	SNP	T	1	G	100	4	G	4		100	Unselected F4	93.9906	91.2901
CM000283 (Chr8) mapping	222339	SNP	G	1	A	100	8	A	8	100		Selected F4	93.9906	91.0543
CM000283 (Chr8) mapping	222498	SNP	T	1	C	100	5	C	5		100	Unselected F4	93.9906	91.0543
CM000283 (Chr8) mapping	222539	SNP	T	2	C/T	57.1/42.9	7	C	4		57.14	Unselected F4	93.9906	91.0543
CM000283 (Chr8) mapping	222845	SNP	A	1	G	77.8	9	G	7		77.78	Unselected F4	93.9906	91.2565
CM000283 (Chr8) mapping	222882	SNP	A	1	G	100	4	G	4		100	Unselected F4	93.9906	91.3613
CM000283 (Chr8) mapping	222883	SNP	A	1	T	100	4	T	4		100	Unselected F4	93.9906	91.3613
CM000283 (Chr8) mapping	222946	SNP	A	1	C	75	4	C	3		75	Unselected F4	93.9906	91.3613
CM000283 (Chr8) mapping	222953	SNP	T	1	C	100	4	C	4		100	Unselected F4	93.9906	91.4792
CM000283 (Chr8) mapping	223346	SNP	G	1	C	100	4	C	4		100	Unselected F4	93.6367	91.4388
CM000283 (Chr8) mapping	223420	SNP	T	2	T/C	60.0/40.0	5	T	3		60	Unselected F4	93.6367	91.3203
CM000283 (Chr8) mapping	223493	SNP	A	1	G	100	7	G	7	100		Selected F4	93.6367	91.3203
CM000283 (Chr8) mapping	223493	SNP	A	1	G	100	7	G	7		100	Unselected F4	93.6367	91.3203
CM000283 (Chr8) mapping	223498	SNP	T	1	A	100	8	A	8		100	Unselected F4	93.6367	91.3203
CM000283 (Chr8) mapping	223608	SNP	C	1	T	100	7	T	7		100	Unselected F4	93.6367	91.3203
CM000283 (Chr8) mapping	223691	SNP	A	2	G/A	62.5/37.5	8	G	5		62.5	Unselected F4	93.7074	91.279
CM000283 (Chr8) mapping	223950	SNP	T	1	G	100	7	G	7		100	Unselected F4	93.7766	91.4167
CM000283 (Chr8) mapping	224251	SNP	T	1	C	100	8	C	8		100	Unselected F4	93.8442	91.3754
CM000283 (Chr8) mapping	224449	SNP	C	2	C/T	60.0/40.0	5	C	3		60	Unselected F4	93.8442	91.3754
CM000283 (Chr8) mapping	224572	SNP	T	1	C	100	11	C	11	100		Selected F4	93.9104	91.527
CM000283 (Chr8) mapping	224572	SNP	T	1	C	100	6	C	6		100	Unselected F4	93.8442	91.5677
CM000283 (Chr8) mapping	224802	SNP	C	1	T	71.4	7	T	5	71.43		Selected F4	93.8442	91.5677
CM000283 (Chr8) mapping	225167	SNP	G	2	T/G	60.0/40.0	5	T	3		60	Unselected F4	94.0905	91.6081
CM000283 (Chr8) mapping	225461	SNP	A	1	C	100	4	C	4		100	Unselected F4	94.1548	91.76
CM000283 (Chr8) mapping	227834	SNP	T	1	C	100	4	C	4		100	Unselected F4	94.1548	91.76
CM000283 (Chr8) mapping	227838	SNP	G	1	A	100	5	A	5		100	Unselected F4	94.1548	91.76
CM000283 (Chr8) mapping	228521	SNP	T	1	C	100	4	C	4		100	Unselected F4	94.1548	91.76
CM000283 (Chr8) mapping	228541	SNP	T	1	C	100	4	C	4		100	Unselected F4	94.1548	91.76
CM000283 (Chr8) mapping	228752	SNP	A	1	G	100	4	G	4		100	Unselected F4	94.1548	91.76
CM000283 (Chr8) mapping	228761	SNP	T	1	C	100	5	C	5		100	Unselected F4	94.1548	91.76
CM000283 (Chr8) mapping	229997	SNP	A	1	G	100	11	G	11	100		Selected F4	94.1548	91.76
CM000283 (Chr8) mapping	229997	SNP	A	1	G	100	8	G	8		100	Unselected F4	94.1548	91.76
CM000283 (Chr8) mapping	230000	SNP	T	1	C	81.8	11	C	9	81.82		Selected F4	94.1548	91.76
CM000283 (Chr8) mapping	230000	SNP	T	1	C	75	8	C	6		75	Unselected F4	94.3524	91.76
CM000283 (Chr8) mapping	230393	SNP	G	1	T	100	4	T	4		100	Unselected F4	94.3524	91.8802
CM000283 (Chr8) mapping	230639	SNP	A	2	A/T	60.0/40.0	5	A	3		60	Unselected F4	94.3524	91.8802
CM000283 (Chr8) mapping	230857	SNP	T	1	C	75	4	C	3		75	Unselected F4	94.4131	92.0343
CM000283 (Chr8) mapping	231322	SNP	A	1	C	75	4	C	3		75	Unselected F4	94.4131	92.155
CM000283 (Chr8) mapping	231446	SNP	G	1	A	100	6	A	6		100	Unselected F4	94.4131	92.2758
CM000283 (Chr8) mapping	231610	SNP	C	1	T	100	7	T	7	100		Selected F4	94.4131	92.2758
CM000283 (Chr8) mapping	231610	SNP	C	1	T	100	8	T	8		100	Unselected F4	94.3524	92.3129
CM000283 (Chr8) mapping	231634	SNP	T	1	C	100	7	C	7	100		Selected F4	94.3524	92.3129
CM000283 (Chr8) mapping	231634	SNP	T	1	C	100	5	C	5		100	Unselected F4	94.2903	92.3497
CM000283 (Chr8) mapping	231746	SNP	A	1	G	100	7	G	7		100	Unselected F4	94.2903	92.3497
CM000283 (Chr8) mapping	231794	SNP	A	1	G	100	7	G	7	100		Selected F4	94.2903	92.2966
CM000283 (Chr8) mapping	231794	SNP	A	1	G	100	5	G	5		100	Unselected F4	94.2903	92.2966
CM000283 (Chr8) mapping	231857	SNP	G	1	C	100	6	C	6		100	Unselected F4	94.2903	92.2966
CM000283 (Chr8) mapping	231921	SNP	T	1	C	100	7	C	7		100	Unselected F4	94.3524	92.2595
CM000283 (Chr8) mapping	231979	SNP	G	1	C	100	6	C	6	100		Selected F4	94.4131	92.2221
CM000283 (Chr8) mapping	231979	SNP	G	1	C	100	7	C	7		100	Unselected F4	94.3524	92.2595
CM000283 (Chr8) mapping	232089	SNP	C	1	A	100	7	A	7		100	Unselected F4	94.3524	92.2595
CM000283 (Chr8) mapping	232104	SNP	C	1	T	100	6	T	6		100	Unselected F4	94.3524	92.2595
CM000283 (Chr8) mapping	232164	SNP	G	1	A	100	4	A	4		100	Unselected F4	94.3524	92.2595
CM000283 (Chr8) mapping	232202	SNP	T	1	C	100	5	C	5		100	Unselected F4	94.3524	92.2595
CM000283 (Chr8) mapping	232352	SNP	A	1	T	90.9	11	T	10		90.91	Unselected F4	94.3524	92.2595
CM000283 (Chr8) mapping	232533	SNP	G	1	T	85.7	7	T	6		85.71	Unselected F4	94.3524	92.3032
CM000283 (Chr8) mapping	232713	SNP	A	1	G	100	5	G	5		100	Unselected F4	94.4131	92.3351
CM000283 (Chr8) mapping	232740	SNP	G	1	A	100	4	A	4		100	Unselected F4	94.4131	92.3351
CM000283 (Chr8) mapping	233082	SNP	T	1	C	100	4	C	4		100	Unselected F4	94.4131	92.3351
CM000283 (Chr8) mapping	233092	SNP	T	1	G	100	4	G	4		100	Unselected F4	94.4131	92.3351
CM000283 (Chr8) mapping	233367	SNP	A	1	G	100	6	G	6	100		Selected F4	94.4131	92.3351
CM000283 (Chr8) mapping	233367	SNP	A	1	G	85.7	7	G	6		85.71	Unselected F4	94.4131	92.3351
CM000283 (Chr8) mapping	233546	SNP	T	1	C	80	5	C	4		80	Unselected F4	94.4131	92.4041
CM000283 (Chr8) mapping	233599	SNP	G	1	C	100	8	C	8	100		Selected F4	94.4726	92.4643
CM000283 (Chr8) mapping	233599	SNP	G	1	C	100	9	C	9		100	Unselected F4	94.4131	92.5007
CM000283 (Chr8) mapping	233621	SNP	T	1	C	100	6	C	6	100		Selected F4	93.9406	92.4643
CM000283 (Chr8) mapping	233621	SNP	T	1	C	80	5	C	4		80	Unselected F4	93.5417	92.4643
CM000283 (Chr8) mapping	233680	SNP	C	1	G	100	6	G	6		100	Unselected F4	93.6097	92.5251
CM000283 (Chr8) mapping	233759	SNP	A	1	G	100	6	G	6	100		Selected F4	93.6097	92.5251
CM000283 (Chr8) mapping	234212	SNP	T	1	C	100	5	C	5		100	Unselected F4	93.5417	92.5614
CM000283 (Chr8) mapping	234466	SNP	C	1	G	100	4	G	4		100	Unselected F4	93.5417	92.5614
CM000283 (Chr8) mapping	234511	SNP	A	1	C	100	10	C	10	100		Selected F4	93.5417	92.5614
CM000283 (Chr8) mapping	234511	SNP	A	1	C	100	11	C	11		100	Unselected F4	93.5417	92.5614
CM000283 (Chr8) mapping	234515	SNP	G	1	C	100	9	C	9	100		Selected F4	93.5417	92.5614
CM000283 (Chr8) mapping	234515	SNP	G	1	C	100	8	C	8		100	Unselected F4	93.4723	92.5973
CM000283 (Chr8) mapping	234639	SNP	C	1	G	100	9	G	9	100		Selected F4	93.5417	92.5614
CM000283 (Chr8) mapping	234639	SNP	C	1	G	100	4	G	4		100	Unselected F4	93.4723	92.5973
CM000283 (Chr8) mapping	234646	SNP	G	1	C	100	5	C	5		100	Unselected F4	93.4723	92.5973
CM000283 (Chr8) mapping	235031	SNP	G	1	A	100	6	A	6	100		Selected F4	93.3897	92.5614
CM000283 (Chr8) mapping	235031	SNP	G	1	A	100	8	A	8		100	Unselected F4	93.3186	92.4041
CM000283 (Chr8) mapping	235392	SNP	A	1	T	100	6	T	6	100		Selected F4	93.3186	92.2109
CM000283 (Chr8) mapping	235532	SNP	T	1	C	100	11	C	11	100		Selected F4	93.3186	92.2109
CM000283 (Chr8) mapping	235532	SNP	T	1	C	100	5	C	5		100	Unselected F4	93.0848	92.2109
CM000283 (Chr8) mapping	235944	SNP	G	1	T	66.7	6	T	4		66.67	Unselected F4	93.0848	92.0639
CM000283 (Chr8) mapping	236133	SNP	A	1	T	100	4	T	4		100	Unselected F4	92.7151	92.1871
CM000283 (Chr8) mapping	236221	SNP	A	2	A/C	50.0/50.0	6	A	3	50		Selected F4	92.7151	92.0658
CM000283 (Chr8) mapping	236221	SNP	A	2	A/C	50.0/50.0	4	A	2		50	Unselected F4	92.7151	92.0658
CM000283 (Chr8) mapping	236278	SNP	A	1	T	100	7	T	7	100		Selected F4	92.7151	92.1568
CM000283 (Chr8) mapping	236321	SNP	C	2	T/C	60.0/40.0	5	T	3		60	Unselected F4	92.3605	92.1568
CM000283 (Chr8) mapping	236367	SNP	A	1	T	75	4	T	3		75	Unselected F4	92.3605	92.1745
CM000283 (Chr8) mapping	236495	SNP	C	2	C/T	62.5/37.5	8	C	5	62.5		Selected F4	92.3605	92.1225
CM000283 (Chr8) mapping	236495	SNP	C	2	T/C	60.0/40.0	5	T	3		60	Unselected F4	92.4049	92.1225
CM000283 (Chr8) mapping	236496	SNP	C	2	C/T	50.0/50.0	6	C	3	50		Selected F4	92.4049	92.1279
CM000283 (Chr8) mapping	236798	SNP	A	1	G	100	7	G	7	100		Selected F4	92.8609	92.1659
CM000283 (Chr8) mapping	236798	SNP	A	1	G	100	7	G	7		100	Unselected F4	92.8609	92.1659
CM000283 (Chr8) mapping	236828	SNP	C	1	T	100	7	T	7		100	Unselected F4	92.8609	92.1659
CM000283 (Chr8) mapping	236871	SNP	G	1	C	100	7	C	7		100	Unselected F4	92.9368	92.1279
CM000283 (Chr8) mapping	236924	SNP	A	1	G	100	7	G	7		100	Unselected F4	92.9368	92.1279
CM000283 (Chr8) mapping	236934	SNP	C	1	T	100	4	T	4		100	Unselected F4	93.0112	92.0895
CM000283 (Chr8) mapping	236956	SNP	A	1	T	100	5	T	5		100	Unselected F4	93.0112	92.0895
CM000283 (Chr8) mapping	237006	SNP	G	1	T	100	6	T	6	100		Selected F4	93.084	92.0507
CM000283 (Chr8) mapping	237051	SNP	C	1	T	100	7	T	7		100	Unselected F4	93.0112	92.0895
CM000283 (Chr8) mapping	237096	SNP	G	1	T	100	7	T	7	100		Selected F4	93.084	92.0507
CM000283 (Chr8) mapping	237159	SNP	C	1	T	100	6	T	6	100		Selected F4	93.0112	92.0895
CM000283 (Chr8) mapping	237258	SNP	T	1	C	100	5	C	5		100	Unselected F4	92.9368	92.1279
CM000283 (Chr8) mapping	237272	SNP	C	1	T	100	4	T	4		100	Unselected F4	92.9368	92.1279
CM000283 (Chr8) mapping	237439	SNP	C	1	T	100	5	T	5		100	Unselected F4	92.9368	92.1279
CM000283 (Chr8) mapping	237576	SNP	C	1	T	100	6	T	6		100	Unselected F4	93.0112	92.0895
CM000283 (Chr8) mapping	237687	SNP	A	2	C/A	60.0/40.0	5	C	3		60	Unselected F4	93.0112	92.0895
CM000283 (Chr8) mapping	237743	SNP	T	1	C	100	4	C	4		100	Unselected F4	93.0112	92.2846
CM000283 (Chr8) mapping	237863	SNP	T	1	G	100	5	G	5		100	Unselected F4	93.084	92.2468
CM000283 (Chr8) mapping	238011	SNP	A	1	T	100	6	T	6	100		Selected F4	93.084	92.2468
CM000283 (Chr8) mapping	238144	SNP	T	1	C	100	4	C	4		100	Unselected F4	93.0112	92.2846
CM000283 (Chr8) mapping	238340	SNP	A	2	A/T	57.1/42.9	7	A	4	57.14		Selected F4	93.084	92.2468
CM000283 (Chr8) mapping	238758	SNP	C	1	G	100	6	G	6		100	Unselected F4	93.4623	92.2846
CM000283 (Chr8) mapping	238786	SNP	C	1	T	100	7	T	7	100		Selected F4	93.4623	92.2846
CM000283 (Chr8) mapping	238973	SNP	G	1	A	100	6	A	6		100	Unselected F4	93.4623	92.2846
CM000283 (Chr8) mapping	239025	SNP	C	1	T	100	6	T	6	100		Selected F4	93.5304	92.2468
CM000283 (Chr8) mapping	239107	SNP	G	1	A	100	4	A	4		100	Unselected F4	93.4623	92.2846
CM000283 (Chr8) mapping	239155	SNP	A	1	T	100	4	T	4		100	Unselected F4	93.5304	92.2468
CM000283 (Chr8) mapping	239215	SNP	T	2	A/T	50.0/50.0	4	A	2		50	Unselected F4	93.5304	92.2468
CM000283 (Chr8) mapping	239330	SNP	C	1	T	100	6	T	6	100		Selected F4	93.5304	92.4919
CM000283 (Chr8) mapping	239330	SNP	C	1	T	100	5	T	5		100	Unselected F4	93.4623	92.5285
CM000283 (Chr8) mapping	239513	SNP	T	1	A	66.7	6	A	4	66.67		Selected F4	93.5304	92.4919
CM000283 (Chr8) mapping	239621	SNP	A	1	G	100	4	G	4		100	Unselected F4	93.8132	92.5285
CM000283 (Chr8) mapping	240114	SNP	T	1	A	100	4	A	4		100	Unselected F4	93.8776	92.4919
CM000283 (Chr8) mapping	240443	SNP	T	1	A	100	7	A	7	100		Selected F4	93.8776	92.4919
CM000283 (Chr8) mapping	240443	SNP	T	1	A	100	4	A	4		100	Unselected F4	93.8132	92.5285
CM000283 (Chr8) mapping	240453	SNP	G	1	C	80	5	C	4		80	Unselected F4	93.8776	92.4919
CM000283 (Chr8) mapping	240560	SNP	T	1	C	100	8	C	8	100		Selected F4	93.8776	92.5899
CM000283 (Chr8) mapping	240584	SNP	C	1	T	100	5	T	5		100	Unselected F4	93.8132	92.626
CM000283 (Chr8) mapping	240611	SNP	C	1	G	100	10	G	10	100		Selected F4	93.8776	92.5899
CM000283 (Chr8) mapping	240611	SNP	C	1	G	100	5	G	5		100	Unselected F4	93.8132	92.626
CM000283 (Chr8) mapping	240644	SNP	G	1	A	100	5	A	5		100	Unselected F4	93.8776	92.5899
CM000283 (Chr8) mapping	240649	SNP	G	1	A	100	6	A	6		100	Unselected F4	93.8776	92.5899
CM000283 (Chr8) mapping	240716	SNP	A	2	A/G	50.0/50.0	4	A	2		50	Unselected F4	93.8776	92.5899
CM000283 (Chr8) mapping	241060	SNP	G	1	A	100	6	A	6		100	Unselected F4	93.8776	92.835
CM000283 (Chr8) mapping	241143	SNP	A	1	C	100	9	C	9	100		Selected F4	93.9407	92.7997
CM000283 (Chr8) mapping	241143	SNP	A	1	C	100	5	C	5		100	Unselected F4	93.8776	92.835
CM000283 (Chr8) mapping	241560	SNP	G	1	A	100	4	A	4		100	Unselected F4	93.8776	92.835
CM000283 (Chr8) mapping	241622	SNP	C	1	G	100	7	G	7	100		Selected F4	93.8776	92.835
CM000283 (Chr8) mapping	241622	SNP	C	1	G	100	5	G	5		100	Unselected F4	93.8776	92.835
CM000283 (Chr8) mapping	241719	SNP	T	1	C	100	5	C	5		100	Unselected F4	93.8776	92.835
CM000283 (Chr8) mapping	241863	SNP	T	1	C	100	8	C	8	100		Selected F4	93.9407	92.7997
CM000283 (Chr8) mapping	241863	SNP	T	1	C	100	5	C	5		100	Unselected F4	93.8776	92.835
CM000283 (Chr8) mapping	241884	SNP	T	1	C	100	7	C	7	100		Selected F4	93.9407	92.7997
CM000283 (Chr8) mapping	241919	SNP	T	1	A	100	5	A	5		100	Unselected F4	93.8776	92.835
CM000283 (Chr8) mapping	241941	SNP	C	1	T	100	5	T	5		100	Unselected F4	93.4989	92.7997
CM000283 (Chr8) mapping	242208	SNP	A	1	T	100	6	T	6	100		Selected F4	93.1279	92.7641
CM000283 (Chr8) mapping	242314	SNP	A	1	C	100	6	C	6	100		Selected F4	93.057	92.7997
CM000283 (Chr8) mapping	242635	SNP	A	2	G/A	57.1/42.9	7	G	4		57.14	Unselected F4	92.9847	92.835
CM000283 (Chr8) mapping	242663	SNP	T	1	C	100	6	C	6	100		Selected F4	92.9847	93.0451
CM000283 (Chr8) mapping	242663	SNP	T	1	C	100	6	C	6		100	Unselected F4	92.9108	93.079
CM000283 (Chr8) mapping	242676	SNP	A	1	T	100	7	T	7	100		Selected F4	92.9847	93.0451
CM000283 (Chr8) mapping	242676	SNP	A	1	T	100	6	T	6		100	Unselected F4	92.9108	93.079
CM000283 (Chr8) mapping	242699	SNP	A	1	G	100	4	G	4		100	Unselected F4	92.9108	93.079
CM000283 (Chr8) mapping	242822	SNP	C	1	A	100	6	A	6	100		Selected F4	92.9847	93.0451
CM000283 (Chr8) mapping	242822	SNP	C	1	A	100	7	A	7		100	Unselected F4	92.9108	93.079
CM000283 (Chr8) mapping	242881	SNP	C	1	T	100	4	T	4		100	Unselected F4	92.9847	93.0451
CM000283 (Chr8) mapping	242911	SNP	G	2	G/T	50.0/50.0	4	G	2		50	Unselected F4	92.9847	93.0451
CM000283 (Chr8) mapping	243095	SNP	T	1	C	100	8	C	8	100		Selected F4	92.9847	93.2902
CM000283 (Chr8) mapping	243095	SNP	T	1	C	100	4	C	4		100	Unselected F4	92.9108	93.3229
CM000283 (Chr8) mapping	243177	SNP	T	1	A	100	10	A	10	100		Selected F4	92.9108	93.3229
CM000283 (Chr8) mapping	243177	SNP	T	1	A	100	6	A	6		100	Unselected F4	92.8354	93.3553
CM000283 (Chr8) mapping	243205	SNP	T	1	C	100	6	C	6	100		Selected F4	92.8354	93.3553
CM000283 (Chr8) mapping	243296	SNP	A	2	A/G	60.0/40.0	5	A	3		60	Unselected F4	92.7584	93.3874
CM000283 (Chr8) mapping	243380	SNP	A	2	A/T	60.0/40.0	5	A	3		60	Unselected F4	92.7584	93.5807
CM000283 (Chr8) mapping	243441	SNP	A	1	G	100	7	G	7	100		Selected F4	92.7584	93.7739
CM000283 (Chr8) mapping	243441	SNP	A	1	G	100	6	G	6		100	Unselected F4	92.6797	93.8038
CM000283 (Chr8) mapping	243456	SNP	G	1	C	100	5	C	5		100	Unselected F4	92.6797	93.7077
CM000283 (Chr8) mapping	243481	SNP	G	1	T	100	5	T	5		100	Unselected F4	92.4512	93.6773
CM000283 (Chr8) mapping	243522	SNP	C	2	G/C	58.3/41.7	12	G	7	58.33		Selected F4	92.5315	93.6466
CM000283 (Chr8) mapping	243522	SNP	C	2	C/G	60.0/40.0	5	C	3		60	Unselected F4	92.8992	93.6773
CM000283 (Chr8) mapping	243624	SNP	C	2	C/T	61.5/38.5	13	C	8		61.54	Unselected F4	92.8992	93.6949
CM000283 (Chr8) mapping	243630	SNP	G	1	A	85.7	7	A	6	85.71		Selected F4	92.5188	93.851
CM000283 (Chr8) mapping	243630	SNP	G	2	A/G	50.0/50.0	10	A	5		50	Unselected F4	92.592	93.7599
CM000283 (Chr8) mapping	243670	SNP	C	1	A	100	8	A	8	100		Selected F4	92.592	94.0014
CM000283 (Chr8) mapping	243670	SNP	C	1	A	100	4	A	4		100	Unselected F4	92.5115	93.7899
CM000283 (Chr8) mapping	243783	SNP	G	1	A	100	7	A	7		100	Unselected F4	92.592	93.7599
CM000283 (Chr8) mapping	244129	SNP	G	2	G/A	60.0/40.0	5	G	3		60	Unselected F4	92.592	93.7599
CM000283 (Chr8) mapping	244132	SNP	A	1	G	100	6	G	6		100	Unselected F4	92.592	93.9531
CM000283 (Chr8) mapping	244143	SNP	T	2	C/T	55.6/44.4	9	C	5		55.56	Unselected F4	92.592	93.9531
CM000283 (Chr8) mapping	244225	SNP	A	1	C	100	8	C	8	100		Selected F4	92.592	94.1678
CM000283 (Chr8) mapping	244225	SNP	A	1	C	100	12	C	12		100	Unselected F4	92.5115	94.1959
CM000283 (Chr8) mapping	244295	SNP	C	1	A	100	6	A	6	100		Selected F4	92.592	94.1678
CM000283 (Chr8) mapping	244295	SNP	C	1	A	100	10	A	10		100	Unselected F4	92.592	94.1678
CM000283 (Chr8) mapping	244325	SNP	A	2	A/C	55.6/44.4	9	A	5	55.56		Selected F4	92.1389	94.1395
CM000283 (Chr8) mapping	244337	SNP	G	1	A	100	10	A	10	100		Selected F4	92.5323	94.1678
CM000283 (Chr8) mapping	244337	SNP	G	1	A	100	4	A	4		100	Unselected F4	92.4511	94.1959
CM000283 (Chr8) mapping	244357	SNP	G	2	A/G	57.1/42.9	7	A	4		57.14	Unselected F4	92.5323	94.1678
CM000283 (Chr8) mapping	244415	SNP	A	1	G	100	5	G	5		100	Unselected F4	92.5323	94.3749
CM000283 (Chr8) mapping	244621	SNP	A	1	T	100	6	T	6		100	Unselected F4	92.5323	94.3749
CM000283 (Chr8) mapping	244793	SNP	T	1	C	100	4	C	4		100	Unselected F4	92.5323	94.3749
CM000283 (Chr8) mapping	244817	SNP	T	1	C	100	9	C	9		100	Unselected F4	92.6117	94.3476
CM000283 (Chr8) mapping	244832	SNP	A	1	T	100	11	T	11		100	Unselected F4	92.6117	94.3476
CM000283 (Chr8) mapping	244869	SNP	C	1	T	80	5	T	4		80	Unselected F4	92.6117	94.3476
CM000283 (Chr8) mapping	244873	SNP	G	1	C	85.7	7	C	6		85.71	Unselected F4	92.6117	94.4447
CM000283 (Chr8) mapping	244971	SNP	A	2	A/T	60.0/40.0	5	A	3		60	Unselected F4	92.6117	94.514
CM000283 (Chr8) mapping	245009	SNP	G	2	T/G	57.1/42.9	7	T	4	57.14		Selected F4	92.6895	94.6824
CM000283 (Chr8) mapping	246061	SNP	G	1	A	100	8	A	8	100		Selected F4	93.1406	94.6824
CM000283 (Chr8) mapping	246061	SNP	G	1	A	100	6	A	6		100	Unselected F4	93.0677	94.7082
CM000283 (Chr8) mapping	246235	SNP	G	1	A	100	6	A	6		100	Unselected F4	93.0677	94.7082
CM000283 (Chr8) mapping	246344	SNP	T	1	C	100	5	C	5		100	Unselected F4	93.1406	94.6824
CM000283 (Chr8) mapping	246370	SNP	G	1	A	100	6	A	6	100		Selected F4	93.2121	94.6563
CM000283 (Chr8) mapping	246370	SNP	G	1	A	100	7	A	7		100	Unselected F4	93.1406	94.6824
CM000283 (Chr8) mapping	246491	SNP	G	1	C	100	5	C	5		100	Unselected F4	93.2121	94.6563
CM000283 (Chr8) mapping	246597	SNP	T	1	C	100	6	C	6	100		Selected F4	93.2121	94.6563
CM000283 (Chr8) mapping	246597	SNP	T	1	C	100	9	C	9		100	Unselected F4	93.1406	94.6824
CM000283 (Chr8) mapping	246900	SNP	T	1	G	100	6	G	6	100		Selected F4	93.1406	94.6824
CM000283 (Chr8) mapping	246900	SNP	T	1	G	100	5	G	5		100	Unselected F4	93.0677	94.7082
CM000283 (Chr8) mapping	247101	SNP	A	1	C	100	4	C	4		100	Unselected F4	93.0677	94.7082
CM000283 (Chr8) mapping	247104	SNP	T	1	C	100	4	C	4		100	Unselected F4	93.1406	94.6824
CM000283 (Chr8) mapping	247176	SNP	G	1	T	100	6	T	6		100	Unselected F4	93.2121	94.6563
CM000283 (Chr8) mapping	247308	SNP	T	1	A	100	10	A	10		100	Unselected F4	93.2121	94.6563
CM000283 (Chr8) mapping	247406	SNP	G	1	C	100	7	C	7	100		Selected F4	93.2121	94.6563
CM000283 (Chr8) mapping	247406	SNP	G	1	C	100	4	C	4		100	Unselected F4	93.2121	94.6563
CM000283 (Chr8) mapping	247724	SNP	C	1	G	100	7	G	7		100	Unselected F4	93.2121	94.6563
CM000283 (Chr8) mapping	247814	SNP	G	1	A	100	4	A	4		100	Unselected F4	93.2121	94.6563
CM000283 (Chr8) mapping	247895	SNP	G	1	A	100	5	A	5		100	Unselected F4	93.2121	94.6563
CM000283 (Chr8) mapping	247917	SNP	A	1	G	100	6	G	6	100		Selected F4	93.2821	94.63
CM000283 (Chr8) mapping	247917	SNP	A	1	G	100	5	G	5		100	Unselected F4	93.2121	94.6563
CM000283 (Chr8) mapping	248093	SNP	T	1	C	100	4	C	4		100	Unselected F4	93.2121	94.6563
CM000283 (Chr8) mapping	248186	SNP	T	1	C	100	6	C	6	100		Selected F4	93.2121	94.6563
CM000283 (Chr8) mapping	248186	SNP	T	2	C/T	60.0/40.0	5	C	3		60	Unselected F4	93.2121	94.6563
CM000283 (Chr8) mapping	248210	SNP	T	1	C	100	5	C	5		100	Unselected F4	93.2121	94.8524
CM000283 (Chr8) mapping	248229	SNP	A	1	G	100	5	G	5		100	Unselected F4	93.2821	94.827
CM000283 (Chr8) mapping	248517	SNP	G	1	C	100	5	C	5		100	Unselected F4	93.2821	94.827
CM000283 (Chr8) mapping	248630	SNP	T	1	G	100	10	G	10	100		Selected F4	93.3506	94.8014
CM000283 (Chr8) mapping	248665	SNP	T	1	A	100	6	A	6	100		Selected F4	93.2821	94.827
CM000283 (Chr8) mapping	248665	SNP	T	1	A	100	4	A	4		100	Unselected F4	93.2821	94.827
CM000283 (Chr8) mapping	248758	SNP	A	1	C	100	11	C	11	100		Selected F4	93.2821	94.827
CM000283 (Chr8) mapping	248758	SNP	A	1	C	100	4	C	4		100	Unselected F4	93.2121	94.8524
CM000283 (Chr8) mapping	249012	SNP	A	1	G	100	6	G	6	100		Selected F4	93.2121	94.8524
CM000283 (Chr8) mapping	249012	SNP	A	1	G	100	4	G	4		100	Unselected F4	93.2121	94.8524
CM000283 (Chr8) mapping	249855	SNP	T	1	C	100	8	C	8		100	Unselected F4	93.2121	94.8524
CM000283 (Chr8) mapping	249937	SNP	T	1	G	100	6	G	6		100	Unselected F4	93.2121	94.8524
CM000283 (Chr8) mapping	250123	SNP	G	1	A	100	4	A	4		100	Unselected F4	93.2121	94.6296
CM000283 (Chr8) mapping	250218	SNP	C	1	G	100	7	G	7	100		Selected F4	92.8955	94.6032
CM000283 (Chr8) mapping	250218	SNP	C	1	G	100	4	G	4		100	Unselected F4	92.8215	94.3845
CM000283 (Chr8) mapping	250243	SNP	T	1	C	100	11	C	11	100		Selected F4	92.8215	94.3845
CM000283 (Chr8) mapping	250243	SNP	T	1	C	100	8	C	8		100	Unselected F4	92.7459	94.168
CM000283 (Chr8) mapping	250555	SNP	C	1	A	100	8	A	8	100		Selected F4	92.7459	94.168
CM000283 (Chr8) mapping	250722	SNP	A	1	T	100	4	T	4		100	Unselected F4	92.6687	94.1963
CM000283 (Chr8) mapping	250863	SNP	A	1	G	100	6	G	6	100		Selected F4	92.6687	94.1963
CM000283 (Chr8) mapping	250889	SNP	A	1	G	100	6	G	6	100		Selected F4	92.5899	94.0173
CM000283 (Chr8) mapping	250889	SNP	A	1	G	100	6	G	6		100	Unselected F4	92.0523	94.0173
CM000283 (Chr8) mapping	250974	SNP	T	1	A	75	4	A	3		75	Unselected F4	91.664	93.9883
CM000283 (Chr8) mapping	251158	SNP	C	2	C/A	60.0/40.0	10	C	6	60		Selected F4	91.664	93.8669
CM000283 (Chr8) mapping	254066	SNP	A	1	T	100	6	T	6		100	Unselected F4	92.0045	93.8965
CM000283 (Chr8) mapping	254220	SNP	C	1	G	100	6	G	6	100		Selected F4	92.0045	93.7355
CM000283 (Chr8) mapping	254220	SNP	C	1	G	100	6	G	6		100	Unselected F4	91.9176	93.6054
CM000283 (Chr8) mapping	254475	SNP	C	1	T	100	7	T	7	100		Selected F4	91.6461	93.5745
CM000283 (Chr8) mapping	254475	SNP	C	1	T	75	4	T	3		75	Unselected F4	91.5553	93.4131
CM000283 (Chr8) mapping	254622	SNP	C	1	A	100	7	A	7	100		Selected F4	91.5553	93.5333
CM000283 (Chr8) mapping	254759	SNP	A	1	C	100	4	C	4		100	Unselected F4	91.4625	93.325
CM000283 (Chr8) mapping	255084	SNP	T	2	C/T	62.5/37.5	8	C	5		62.5	Unselected F4	91.193	93.2929
CM000283 (Chr8) mapping	255338	SNP	A	1	G	100	5	G	5		100	Unselected F4	91.193	93.4732
CM000283 (Chr8) mapping	255484	SNP	G	1	T	100	7	T	7	100		Selected F4	91.193	93.4732
CM000283 (Chr8) mapping	255484	SNP	G	1	T	100	4	T	4		100	Unselected F4	91.0963	93.5044
CM000283 (Chr8) mapping	255495	SNP	A	1	T	100	4	T	4		100	Unselected F4	91.0963	93.2993
CM000283 (Chr8) mapping	255536	SNP	G	1	C	100	8	C	8	100		Selected F4	91.193	93.2671
CM000283 (Chr8) mapping	255536	SNP	G	1	C	100	5	C	5		100	Unselected F4	91.0963	93.2993
CM000283 (Chr8) mapping	255687	SNP	T	1	A	100	6	A	6	100		Selected F4	91.0963	93.0601
CM000283 (Chr8) mapping	255824	SNP	C	1	T	83.3	6	T	5	83.33		Selected F4	90.9973	92.855
CM000283 (Chr8) mapping	255970	SNP	A	2	A/G	60.0/40.0	5	A	3		60	Unselected F4	91.0835	92.6993
CM000283 (Chr8) mapping	255974	SNP	C	2	C/T	62.5/37.5	8	C	5	62.5		Selected F4	91.0835	92.6993
CM000283 (Chr8) mapping	255974	SNP	C	2	C/T	50.0/50.0	6	C	3		50	Unselected F4	91.4083	92.7338
CM000283 (Chr8) mapping	256062	SNP	A	1	G	100	7	G	7	100		Selected F4	91.4083	92.9696
CM000283 (Chr8) mapping	256062	SNP	A	1	G	100	4	G	4		100	Unselected F4	91.3095	93.0026
CM000283 (Chr8) mapping	256084	SNP	A	1	T	100	4	T	4		100	Unselected F4	91.3095	92.7679
CM000283 (Chr8) mapping	256196	SNP	T	1	C	100	4	C	4		100	Unselected F4	91.2663	92.7338
CM000283 (Chr8) mapping	256210	SNP	A	1	T	100	4	T	4		100	Unselected F4	91.2663	92.6748
CM000283 (Chr8) mapping	256240	SNP	C	1	T	83.3	6	T	5	83.33		Selected F4	91.2663	92.5569
CM000283 (Chr8) mapping	256240	SNP	C	2	C/T	50.0/50.0	4	C	2		50	Unselected F4	91.3575	92.5136
CM000283 (Chr8) mapping	256337	SNP	G	2	A/G	60.0/40.0	5	A	3		60	Unselected F4	91.3575	92.5918
CM000283 (Chr8) mapping	256495	SNP	A	2	A/T	62.5/37.5	8	A	5		62.5	Unselected F4	91.3575	92.7796
CM000283 (Chr8) mapping	256525	SNP	A	1	G	100	6	G	6		100	Unselected F4	91.3575	92.9557
CM000283 (Chr8) mapping	256580	SNP	T	1	C	100	7	C	7		100	Unselected F4	91.3575	92.9557
CM000283 (Chr8) mapping	256614	SNP	A	1	G	100	7	G	7	100		Selected F4	91.3575	92.9557
CM000283 (Chr8) mapping	256735	SNP	T	1	C	100	4	C	4		100	Unselected F4	91.257	92.8718
CM000283 (Chr8) mapping	256812	SNP	T	1	C	100	9	C	9	100		Selected F4	91.3575	92.8383
CM000283 (Chr8) mapping	256842	SNP	A	1	C	100	9	C	9		100	Unselected F4	91.257	92.6381
CM000283 (Chr8) mapping	256853	SNP	C	1	T	100	6	T	6		100	Unselected F4	91.257	92.6381
CM000283 (Chr8) mapping	257248	SNP	G	2	A/G	50.0/50.0	4	A	2		50	Unselected F4	91.257	92.6381
CM000283 (Chr8) mapping	257256	SNP	T	1	A	66.7	6	A	4		66.67	Unselected F4	91.257	92.755
CM000283 (Chr8) mapping	257317	SNP	T	1	A	100	4	A	4		100	Unselected F4	91.257	92.7355
CM000283 (Chr8) mapping	257347	SNP	A	1	G	100	5	G	5		100	Unselected F4	91.257	92.5018
CM000283 (Chr8) mapping	257485	SNP	T	1	C	100	4	C	4		100	Unselected F4	91.257	92.2682
CM000283 (Chr8) mapping	257517	SNP	C	1	A	100	8	A	8		100	Unselected F4	91.3575	92.2319
CM000283 (Chr8) mapping	257521	SNP	A	1	C	100	8	C	8		100	Unselected F4	91.4557	92.1952
CM000283 (Chr8) mapping	257577	SNP	G	1	C	100	5	C	5		100	Unselected F4	91.4557	92.1952
CM000283 (Chr8) mapping	257676	SNP	A	1	G	100	4	G	4		100	Unselected F4	91.4557	91.9594
CM000283 (Chr8) mapping	257928	SNP	A	1	T	100	4	T	4		100	Unselected F4	91.4557	91.9594
CM000283 (Chr8) mapping	257934	SNP	A	1	G	100	4	G	4		100	Unselected F4	91.4557	91.9594
CM000283 (Chr8) mapping	258073	SNP	G	1	T	100	4	T	4		100	Unselected F4	91.5517	91.9213
CM000283 (Chr8) mapping	258241	SNP	A	2	A/T	60.0/40.0	5	A	3		60	Unselected F4	91.5517	91.9213
CM000283 (Chr8) mapping	258254	SNP	G	1	A	85.7	7	A	6	85.71		Selected F4	91.5517	92.1109
CM000283 (Chr8) mapping	258254	SNP	G	2	A/G	58.3/41.7	12	A	7		58.33	Unselected F4	91.7122	92.1109
CM000283 (Chr8) mapping	258351	SNP	A	1	G	75	4	G	3		75	Unselected F4	91.7122	92.1729
CM000283 (Chr8) mapping	258392	SNP	C	1	T	80	5	T	4		80	Unselected F4	91.7122	92.1191
CM000283 (Chr8) mapping	258500	SNP	G	2	G/T	50.0/50.0	4	G	2		50	Unselected F4	91.8043	92.1768
CM000283 (Chr8) mapping	258563	SNP	T	1	A	100	7	A	7	100		Selected F4	91.8043	92.4149
CM000283 (Chr8) mapping	258563	SNP	T	1	A	100	4	A	4		100	Unselected F4	91.8043	92.4149
CM000283 (Chr8) mapping	267197	SNP	G	1	A	100	4	A	4		100	Unselected F4	91.8043	92.4149
CM000283 (Chr8) mapping	267261	SNP	A	1	G	100	5	G	5		100	Unselected F4	91.8043	92.4149
CM000283 (Chr8) mapping	267335	SNP	G	1	C	100	6	C	6		100	Unselected F4	91.5281	92.3786
CM000283 (Chr8) mapping	267374	SNP	T	1	C	100	5	C	5		100	Unselected F4	91.5281	92.3786
CM000283 (Chr8) mapping	267540	SNP	G	1	A	100	7	A	7		100	Unselected F4	91.5281	92.3786
CM000283 (Chr8) mapping	267598	SNP	G	2	C/G	62.5/37.5	8	C	5	62.5		Selected F4	91.6202	92.342
CM000283 (Chr8) mapping	267598	SNP	G	1	C	75	4	C	3		75	Unselected F4	91.9402	92.3786
CM000283 (Chr8) mapping	267739	SNP	C	2	T/C	60.0/40.0	5	T	3		60	Unselected F4	91.8725	92.4622
CM000283 (Chr8) mapping	268430	SNP	C	1	T	100	8	T	8	100		Selected F4	91.8725	92.4622
CM000283 (Chr8) mapping	268430	SNP	C	1	T	100	4	T	4		100	Unselected F4	91.7832	92.3243
CM000283 (Chr8) mapping	268673	SNP	T	1	C	100	8	C	8		100	Unselected F4	91.8725	92.2874
CM000283 (Chr8) mapping	268737	SNP	T	1	A	100	7	A	7	100		Selected F4	91.8725	92.2874
CM000283 (Chr8) mapping	268741	SNP	G	1	A	100	8	A	8	100		Selected F4	91.8725	92.2874
CM000283 (Chr8) mapping	268983	SNP	C	1	T	100	6	T	6	100		Selected F4	91.7832	92.3243
CM000283 (Chr8) mapping	268983	SNP	C	1	T	100	6	T	6		100	Unselected F4	91.6919	92.1567
CM000283 (Chr8) mapping	269136	SNP	A	1	G	100	13	G	13	100		Selected F4	91.6919	91.9662
CM000283 (Chr8) mapping	269136	SNP	A	1	G	100	4	G	4		100	Unselected F4	91.5985	92.0043
CM000283 (Chr8) mapping	269175	SNP	T	1	A	100	5	A	5		100	Unselected F4	91.5985	92.0043
CM000283 (Chr8) mapping	269230	SNP	A	1	G	100	6	G	6		100	Unselected F4	91.5985	92.0043
CM000283 (Chr8) mapping	269331	SNP	T	1	A	100	6	A	6	100		Selected F4	91.5985	92.0043
CM000283 (Chr8) mapping	269331	SNP	T	1	A	100	4	A	4		100	Unselected F4	91.5031	91.8399
CM000283 (Chr8) mapping	269375	SNP	T	1	A	100	4	A	4		100	Unselected F4	91.5031	91.8399
CM000283 (Chr8) mapping	269480	SNP	C	1	T	100	4	T	4		100	Unselected F4	91.5031	91.7219
CM000283 (Chr8) mapping	269511	SNP	T	1	G	100	4	G	4		100	Unselected F4	91.5031	91.7219
CM000283 (Chr8) mapping	269537	SNP	C	1	T	100	8	T	8		100	Unselected F4	91.5031	91.4861
CM000283 (Chr8) mapping	269675	SNP	A	1	T	100	4	T	4		100	Unselected F4	91.5031	91.4861
CM000283 (Chr8) mapping	269805	SNP	T	1	C	100	8	C	8		100	Unselected F4	91.5031	91.2974
CM000283 (Chr8) mapping	269917	SNP	G	1	A	100	6	A	6	100		Selected F4	91.5031	91.2974
CM000283 (Chr8) mapping	269917	SNP	G	1	A	100	6	A	6		100	Unselected F4	91.5031	91.2974
CM000283 (Chr8) mapping	269934	SNP	C	1	T	100	7	T	7	100		Selected F4	91.5031	91.2974
CM000283 (Chr8) mapping	269934	SNP	C	1	T	100	7	T	7		100	Unselected F4	91.4054	91.3383
CM000283 (Chr8) mapping	269969	SNP	A	1	G	100	9	G	9		100	Unselected F4	91.5031	91.2974
CM000283 (Chr8) mapping	269973	SNP	A	1	G	100	6	G	6	100		Selected F4	91.5031	91.2974
CM000283 (Chr8) mapping	269973	SNP	A	1	G	100	8	G	8		100	Unselected F4	91.4054	91.2796
CM000283 (Chr8) mapping	270061	SNP	C	1	T	100	9	T	9		100	Unselected F4	91.4054	91.2796
CM000283 (Chr8) mapping	270323	SNP	G	1	C	100	8	C	8		100	Unselected F4	91.5031	91.2384
CM000283 (Chr8) mapping	270339	SNP	C	1	T	100	5	T	5		100	Unselected F4	91.5031	91.2384
CM000283 (Chr8) mapping	270366	SNP	T	1	C	100	5	C	5		100	Unselected F4	91.5031	91.1205
CM000283 (Chr8) mapping	270386	SNP	A	1	G	100	6	G	6		100	Unselected F4	91.5031	91.1205
CM000283 (Chr8) mapping	270511	SNP	C	1	T	100	8	T	8		100	Unselected F4	91.5031	90.8847
CM000283 (Chr8) mapping	270589	SNP	G	1	A	88.9	9	A	8		88.89	Unselected F4	91.5031	90.8847
CM000283 (Chr8) mapping	270687	SNP	A	1	T	100	6	T	6	100		Selected F4	91.5985	90.8941
CM000283 (Chr8) mapping	270687	SNP	A	1	T	100	10	T	10		100	Unselected F4	91.5031	90.9371
CM000283 (Chr8) mapping	270763	SNP	G	1	A	100	10	A	10	100		Selected F4	91.5031	90.9371
CM000283 (Chr8) mapping	270849	SNP	G	1	C	100	7	C	7	100		Selected F4	91.5031	90.9371
CM000283 (Chr8) mapping	270849	SNP	G	1	C	100	6	C	6		100	Unselected F4	91.5031	90.9371
CM000283 (Chr8) mapping	270920	SNP	A	1	T	100	14	T	14		100	Unselected F4	91.5031	90.8847
CM000283 (Chr8) mapping	270945	SNP	G	1	T	100	8	T	8		100	Unselected F4	91.5031	90.8847
CM000283 (Chr8) mapping	271065	SNP	C	1	T	100	5	T	5		100	Unselected F4	91.5031	90.8847
CM000283 (Chr8) mapping	271170	SNP	A	1	G	100	6	G	6		100	Unselected F4	91.5031	90.8847
CM000283 (Chr8) mapping	271217	SNP	T	1	C	100	7	C	7		100	Unselected F4	91.117	90.8415
CM000283 (Chr8) mapping	271367	SNP	C	1	T	100	7	T	7		100	Unselected F4	91.117	90.6045
CM000283 (Chr8) mapping	271435	SNP	T	1	A	100	8	A	8	100		Selected F4	91.117	90.3675
CM000283 (Chr8) mapping	271435	SNP	T	1	A	100	6	A	6		100	Unselected F4	91.016	90.3186
CM000283 (Chr8) mapping	271506	SNP	A	1	G	100	4	G	4		100	Unselected F4	91.016	90.3186
CM000283 (Chr8) mapping	271557	SNP	G	1	A	100	5	A	5		100	Unselected F4	91.016	90.2243
CM000283 (Chr8) mapping	271560	SNP	T	1	C	100	5	C	5		100	Unselected F4	91.016	90.0671
CM000283 (Chr8) mapping	271689	SNP	T	1	C	100	7	C	7	100		Selected F4	91.117	90.02
CM000283 (Chr8) mapping	271689	SNP	T	1	C	100	4	C	4		100	Unselected F4	91.016	90.0671
CM000283 (Chr8) mapping	271693	SNP	T	1	C	100	6	C	6	100		Selected F4	91.117	90.02
CM000283 (Chr8) mapping	271715	SNP	A	1	G	100	7	G	7		100	Unselected F4	91.016	90.0671
CM000283 (Chr8) mapping	271723	SNP	C	2	C/T	50.0/50.0	6	C	3	50		Selected F4	91.016	90.0671
CM000283 (Chr8) mapping	271733	SNP	C	2	C/G	62.5/37.5	8	C	5	62.5		Selected F4	91.4875	90.1137
CM000283 (Chr8) mapping	271769	SNP	C	1	G	100	10	G	10	100		Selected F4	91.8245	89.9263
CM000283 (Chr8) mapping	271769	SNP	C	1	G	100	13	G	13		100	Unselected F4	91.7284	89.9731
CM000283 (Chr8) mapping	271856	SNP	A	1	C	100	6	C	6		100	Unselected F4	91.7284	89.9731
CM000283 (Chr8) mapping	271911	SNP	T	1	C	100	8	C	8		100	Unselected F4	91.7284	89.8402
CM000283 (Chr8) mapping	271925	SNP	A	1	G	100	6	G	6		100	Unselected F4	91.7284	89.8402
CM000283 (Chr8) mapping	271955	SNP	A	1	C	100	8	C	8	100		Selected F4	91.8245	89.7928
CM000283 (Chr8) mapping	271955	SNP	A	1	C	100	7	C	7		100	Unselected F4	91.7284	89.8402
CM000283 (Chr8) mapping	272055	SNP	G	1	C	100	6	C	6		100	Unselected F4	91.7284	89.8402
CM000283 (Chr8) mapping	272179	SNP	T	1	C	100	6	C	6	100		Selected F4	91.7284	89.6852
CM000283 (Chr8) mapping	272307	SNP	A	1	G	100	6	G	6		100	Unselected F4	91.7284	89.6852
CM000283 (Chr8) mapping	272380	SNP	G	1	A	100	4	A	4		100	Unselected F4	91.7284	89.6852
CM000283 (Chr8) mapping	272487	SNP	A	1	C	85.7	7	C	6	85.71		Selected F4	91.7284	89.4859
CM000283 (Chr8) mapping	272566	SNP	T	2	T/A	60.0/40.0	5	T	3		60	Unselected F4	91.5044	89.4859
CM000283 (Chr8) mapping	272570	SNP	C	2	C/T	60.0/40.0	5	C	3		60	Unselected F4	91.5044	89.5556
CM000283 (Chr8) mapping	273206	SNP	T	1	A	100	11	A	11	100		Selected F4	91.5044	89.7417
CM000283 (Chr8) mapping	273776	SNP	C	1	T	78.3	23	T	18	78.26		Selected F4	91.4032	89.7892
CM000283 (Chr8) mapping	273776	SNP	C	1	T	69.6	23	T	16		69.57	Unselected F4	91.5616	89.6826
CM000283 (Chr8) mapping	273790	SNP	T	2	A/T	58.3/41.7	12	A	7	58.33		Selected F4	91.5616	89.8229
CM000283 (Chr8) mapping	273790	SNP	T	1	A	75	8	A	6		75	Unselected F4	91.9668	89.7167
CM000283 (Chr8) mapping	273828	SNP	G	2	G/T	50.0/50.0	12	G	6	50		Selected F4	91.9668	89.8313
CM000283 (Chr8) mapping	273828	SNP	G	1	T	68.8	16	T	11		68.75	Unselected F4	92.5766	89.8313
CM000283 (Chr8) mapping	273939	SNP	G	1	C	66.7	6	C	4	66.67		Selected F4	92.5766	89.9747
CM000283 (Chr8) mapping	274199	SNP	A	2	T/A	63.6/36.4	11	T	7		63.64	Unselected F4	92.8964	89.8683
CM000283 (Chr8) mapping	274213	SNP	A	2	A/C	64.3/35.7	14	A	9		64.29	Unselected F4	92.983	89.9886
CM000283 (Chr8) mapping	274366	SNP	G	1	A	66.7	27	A	18	66.67		Selected F4	92.983	89.9689
CM000283 (Chr8) mapping	274366	SNP	G	2	A/G	61.1/38.9	18	A	11		61.11	Unselected F4	93.3895	89.9689
CM000283 (Chr8) mapping	274735	SNP	T	1	G	100	7	G	7		100	Unselected F4	93.3895	89.9944
CM000283 (Chr8) mapping	274774	SNP	A	1	C	100	12	C	12	100		Selected F4	93.3895	89.9027
CM000283 (Chr8) mapping	274774	SNP	A	1	C	100	5	C	5		100	Unselected F4	93.3079	89.9488
CM000283 (Chr8) mapping	274816	SNP	G	1	A	100	9	A	9	100		Selected F4	93.3079	89.9488
CM000283 (Chr8) mapping	274816	SNP	G	1	A	100	10	A	10		100	Unselected F4	93.2243	89.7672
CM000283 (Chr8) mapping	274825	SNP	A	1	G	100	9	G	9	100		Selected F4	93.2243	89.5854
CM000283 (Chr8) mapping	274825	SNP	A	1	G	100	11	G	11		100	Unselected F4	93.1385	89.4515
CM000283 (Chr8) mapping	274904	SNP	A	1	T	100	6	T	6	100		Selected F4	93.1385	89.4515
CM000283 (Chr8) mapping	274904	SNP	A	1	T	100	4	T	4		100	Unselected F4	93.0505	89.499
CM000283 (Chr8) mapping	274911	SNP	T	1	C	100	9	C	9	100		Selected F4	93.1385	89.4515
CM000283 (Chr8) mapping	274911	SNP	T	1	C	100	7	C	7		100	Unselected F4	93.0505	89.499
CM000283 (Chr8) mapping	274929	SNP	T	1	C	100	8	C	8		100	Unselected F4	92.9978	89.4515
CM000283 (Chr8) mapping	274942	SNP	T	1	A	100	9	A	9		100	Unselected F4	92.9978	89.2252
CM000283 (Chr8) mapping	275030	SNP	A	1	C	100	5	C	5		100	Unselected F4	92.9978	89.0607
CM000283 (Chr8) mapping	275059	SNP	C	1	T	100	10	T	10	100		Selected F4	93.0854	89.011
CM000283 (Chr8) mapping	275059	SNP	C	1	T	100	10	T	10		100	Unselected F4	92.9978	88.8345
CM000283 (Chr8) mapping	275207	SNP	A	1	G	100	8	G	8		100	Unselected F4	92.9978	88.6837
CM000283 (Chr8) mapping	275508	SNP	C	1	A	100	6	A	6	100		Selected F4	92.9978	88.5329
CM000283 (Chr8) mapping	275575	SNP	A	1	G	100	6	G	6		100	Unselected F4	92.9081	88.5845
CM000283 (Chr8) mapping	275703	SNP	A	1	G	100	5	G	5		100	Unselected F4	92.9081	88.5845
CM000283 (Chr8) mapping	275889	SNP	T	1	G	100	6	G	6	100		Selected F4	92.9978	88.5329
CM000283 (Chr8) mapping	275920	SNP	C	1	T	100	4	T	4		100	Unselected F4	92.9081	88.5845
CM000283 (Chr8) mapping	275930	SNP	A	1	G	100	7	G	7		100	Unselected F4	92.9081	88.3593
CM000283 (Chr8) mapping	275948	SNP	G	1	A	100	6	A	6	100		Selected F4	92.9081	88.3593
CM000283 (Chr8) mapping	275970	SNP	T	1	C	100	8	C	8	100		Selected F4	92.816	88.4115
CM000283 (Chr8) mapping	275970	SNP	T	1	C	100	4	C	4		100	Unselected F4	92.7214	88.24
CM000283 (Chr8) mapping	275979	SNP	A	1	T	100	10	T	10	100		Selected F4	92.7214	88.0614
CM000283 (Chr8) mapping	275979	SNP	A	1	T	100	6	T	6		100	Unselected F4	92.7214	88.0614
CM000283 (Chr8) mapping	276036	SNP	G	1	T	100	4	T	4		100	Unselected F4	92.7214	88.0614
CM000283 (Chr8) mapping	276041	SNP	C	1	G	100	6	G	6		100	Unselected F4	92.7214	88.0614
CM000283 (Chr8) mapping	276120	SNP	A	1	C	100	6	C	6	100		Selected F4	92.7214	88.0614
CM000283 (Chr8) mapping	276120	SNP	A	1	C	100	5	C	5		100	Unselected F4	92.6244	88.1145
CM000283 (Chr8) mapping	276180	SNP	A	1	G	100	6	G	6	100		Selected F4	92.7214	88.0614
CM000283 (Chr8) mapping	276180	SNP	A	1	G	100	8	G	8		100	Unselected F4	92.6244	88.1145
CM000283 (Chr8) mapping	276215	SNP	G	1	A	100	5	A	5		100	Unselected F4	92.1951	88.0614
CM000283 (Chr8) mapping	276381	SNP	C	1	G	100	7	G	7	100		Selected F4	92.1951	88.0168
CM000283 (Chr8) mapping	276381	SNP	C	1	G	100	8	G	8		100	Unselected F4	92.0911	88.07
CM000283 (Chr8) mapping	276419	SNP	T	1	C	100	6	C	6		100	Unselected F4	92.0911	88.07
CM000283 (Chr8) mapping	276457	SNP	T	1	C	100	11	C	11	100		Selected F4	92.1951	88.0168
CM000283 (Chr8) mapping	276457	SNP	T	1	C	100	7	C	7		100	Unselected F4	92.0911	87.9812
CM000283 (Chr8) mapping	276587	SNP	G	1	T	100	6	T	6	100		Selected F4	92.0911	87.9812
CM000283 (Chr8) mapping	276693	SNP	G	1	C	100	4	C	4		100	Unselected F4	91.9842	87.8573
CM000283 (Chr8) mapping	276735	SNP	T	1	A	100	6	A	6		100	Unselected F4	91.9842	87.6607
CM000283 (Chr8) mapping	276778	SNP	A	1	C	100	6	C	6		100	Unselected F4	91.9842	87.6607
CM000283 (Chr8) mapping	276805	SNP	T	1	A	100	6	A	6	100		Selected F4	91.9842	87.4837
CM000283 (Chr8) mapping	277365	SNP	G	1	A	100	8	A	8		100	Unselected F4	91.9842	87.4837
CM000283 (Chr8) mapping	277389	SNP	C	1	T	100	5	T	5		100	Unselected F4	91.9842	87.4837
CM000283 (Chr8) mapping	277454	SNP	T	1	G	100	7	G	7		100	Unselected F4	91.6911	87.4281
CM000283 (Chr8) mapping	277514	SNP	T	1	A	100	7	A	7	100		Selected F4	91.6911	87.2503
CM000283 (Chr8) mapping	277514	SNP	T	1	A	100	4	A	4		100	Unselected F4	91.6911	87.2503
CM000283 (Chr8) mapping	277574	SNP	G	1	C	100	6	C	6	100		Selected F4	91.6911	87.2503
CM000283 (Chr8) mapping	277574	SNP	G	1	C	100	8	C	8		100	Unselected F4	91.3275	87.2503
CM000283 (Chr8) mapping	277597	SNP	T	1	G	100	7	G	7	100		Selected F4	91.3275	87.1897
CM000283 (Chr8) mapping	277597	SNP	T	1	G	100	7	G	7		100	Unselected F4	91.2323	87.1897
CM000283 (Chr8) mapping	277789	SNP	A	2	G/A	57.1/42.9	7	G	4	57.14		Selected F4	91.2323	87.0851
CM000283 (Chr8) mapping	278113	SNP	C	2	G/C	57.1/42.9	7	G	4	57.14		Selected F4	91.5247	87.0851
CM000283 (Chr8) mapping	278610	SNP	T	1	C	100	8	C	8		100	Unselected F4	91.9893	86.9579
CM000283 (Chr8) mapping	278737	SNP	T	1	A	100	4	A	4		100	Unselected F4	91.858	86.8999
CM000283 (Chr8) mapping	278775	SNP	T	1	A	100	7	A	7		100	Unselected F4	91.858	86.7221
CM000283 (Chr8) mapping	278783	SNP	T	1	C	100	6	C	6		100	Unselected F4	91.858	86.7221
CM000283 (Chr8) mapping	278994	SNP	T	1	C	100	8	C	8	100		Selected F4	91.858	86.7221
CM000283 (Chr8) mapping	278994	SNP	T	1	C	100	4	C	4		100	Unselected F4	91.748	86.5596
CM000283 (Chr8) mapping	279123	SNP	A	1	T	100	4	T	4		100	Unselected F4	91.748	86.4122
CM000283 (Chr8) mapping	279231	SNP	G	1	A	100	6	A	6	100		Selected F4	91.748	86.4122
CM000283 (Chr8) mapping	279231	SNP	G	1	A	100	6	A	6		100	Unselected F4	91.6349	86.472
CM000283 (Chr8) mapping	279378	SNP	T	1	C	100	6	C	6	100		Selected F4	91.748	86.4122
CM000283 (Chr8) mapping	279378	SNP	T	1	C	100	6	C	6		100	Unselected F4	91.6349	86.472
CM000283 (Chr8) mapping	279402	SNP	T	1	G	100	6	G	6		100	Unselected F4	91.748	86.4122
CM000283 (Chr8) mapping	279512	SNP	C	1	T	100	6	T	6		100	Unselected F4	91.748	86.1909
CM000283 (Chr8) mapping	279527	SNP	A	1	T	100	4	T	4		100	Unselected F4	91.2305	86.1296
CM000283 (Chr8) mapping	279643	SNP	G	1	C	100	5	C	5		100	Unselected F4	91.2305	86.1296
CM000283 (Chr8) mapping	279733	SNP	T	1	C	100	4	C	4		100	Unselected F4	90.8525	86.0676
CM000283 (Chr8) mapping	279747	SNP	C	1	T	100	4	T	4		100	Unselected F4	90.8525	85.8444
CM000283 (Chr8) mapping	279809	SNP	C	1	T	100	4	T	4		100	Unselected F4	90.4991	85.7809
CM000283 (Chr8) mapping	279872	SNP	G	1	A	100	5	A	5		100	Unselected F4	90.4991	85.6208
CM000283 (Chr8) mapping	280347	SNP	A	1	T	100	4	T	4		100	Unselected F4	90.6209	85.556
CM000283 (Chr8) mapping	280375	SNP	T	1	A	80	5	A	4		80	Unselected F4	90.6209	85.556
CM000283 (Chr8) mapping	280585	SNP	T	1	A	71.4	7	A	5	71.43		Selected F4	90.6209	85.6461
CM000283 (Chr8) mapping	280914	SNP	A	1	T	100	6	T	6	100		Selected F4	90.8701	85.7105
CM000283 (Chr8) mapping	281424	SNP	G	1	A	100	4	A	4		100	Unselected F4	90.75	85.7743
CM000283 (Chr8) mapping	281532	SNP	A	2	A/G	63.6/36.4	11	A	7		63.64	Unselected F4	90.3506	85.7105
CM000283 (Chr8) mapping	281534	SNP	A	2	A/C	57.1/42.9	7	A	4	57.14		Selected F4	90.3506	85.6493
CM000283 (Chr8) mapping	281534	SNP	A	1	C	75	8	C	6		75	Unselected F4	90.2579	85.6493
CM000283 (Chr8) mapping	281757	SNP	G	1	A	100	4	A	4		100	Unselected F4	90.2579	85.612
CM000283 (Chr8) mapping	283004	SNP	T	2	C/T	50.0/50.0	4	C	2		50	Unselected F4	90.2579	85.4489
CM000283 (Chr8) mapping	283358	SNP	C	1	T	100	9	T	9	100		Selected F4	90.0623	85.6086
CM000283 (Chr8) mapping	283358	SNP	C	1	T	100	4	T	4		100	Unselected F4	89.5128	85.6086
CM000283 (Chr8) mapping	283472	SNP	C	1	A	100	4	A	4		100	Unselected F4	89.1181	85.5435
CM000283 (Chr8) mapping	283820	SNP	T	1	C	100	5	C	5		100	Unselected F4	89.1181	85.4636
CM000283 (Chr8) mapping	284272	SNP	T	1	C	100	4	C	4		100	Unselected F4	89.1181	85.4636
CM000283 (Chr8) mapping	284665	SNP	C	1	T	100	5	T	5		100	Unselected F4	89.1181	85.4636
CM000283 (Chr8) mapping	284725	SNP	T	1	C	100	8	C	8	100		Selected F4	89.2541	85.3975
CM000283 (Chr8) mapping	285029	SNP	A	1	G	100	6	G	6	100		Selected F4	89.1181	85.4636
CM000283 (Chr8) mapping	285033	SNP	A	2	A/C	50.0/50.0	8	A	4	50		Selected F4	89.1181	85.4636
CM000283 (Chr8) mapping	285324	SNP	T	1	C	100	7	C	7		100	Unselected F4	89.6196	85.5291
CM000283 (Chr8) mapping	286457	SNP	A	1	T	100	4	T	4		100	Unselected F4	89.6196	85.5291
CM000283 (Chr8) mapping	286760	SNP	T	1	A	100	8	A	8	100		Selected F4	89.6196	85.5291
CM000283 (Chr8) mapping	286760	SNP	T	1	A	100	9	A	9		100	Unselected F4	89.4848	85.3698
CM000283 (Chr8) mapping	286794	SNP	T	1	A	100	5	A	5		100	Unselected F4	89.4848	85.3698
CM000283 (Chr8) mapping	286803	SNP	C	1	T	100	6	T	6		100	Unselected F4	89.4848	85.3698
CM000283 (Chr8) mapping	286843	SNP	A	1	T	100	7	T	7	100		Selected F4	89.4848	85.3698
CM000283 (Chr8) mapping	286845	SNP	C	1	G	100	4	G	4		100	Unselected F4	89.3464	85.2565
CM000283 (Chr8) mapping	286941	SNP	T	1	A	100	9	A	9		100	Unselected F4	89.3464	85.2565
CM000283 (Chr8) mapping	287016	SNP	T	1	G	100	6	G	6		100	Unselected F4	89.3464	85.0333
CM000283 (Chr8) mapping	287120	SNP	T	1	A	100	4	A	4		100	Unselected F4	89.4848	84.9662
CM000283 (Chr8) mapping	287220	SNP	A	1	C	100	6	C	6	100		Selected F4	89.4848	84.9662
CM000283 (Chr8) mapping	287299	SNP	A	1	C	100	7	C	7	100		Selected F4	88.9436	84.9662
CM000283 (Chr8) mapping	287299	SNP	A	1	C	100	8	C	8		100	Unselected F4	88.5108	84.9662
CM000283 (Chr8) mapping	287356	SNP	T	1	G	100	4	G	4		100	Unselected F4	88.5108	84.9662
CM000283 (Chr8) mapping	287391	SNP	A	1	G	100	6	G	6	100		Selected F4	88.5108	84.9662
CM000283 (Chr8) mapping	287433	SNP	A	1	G	100	6	G	6	100		Selected F4	88.3596	85.0333
CM000283 (Chr8) mapping	287433	SNP	A	1	G	100	5	G	5		100	Unselected F4	88.2044	85.0998
CM000283 (Chr8) mapping	287466	SNP	A	1	C	100	7	C	7	100		Selected F4	88.2044	85.0998
CM000283 (Chr8) mapping	287466	SNP	A	1	C	100	5	C	5		100	Unselected F4	88.045	84.9888
CM000283 (Chr8) mapping	287500	SNP	T	1	A	100	6	A	6		100	Unselected F4	88.0139	84.922
CM000283 (Chr8) mapping	287521	SNP	T	1	A	100	4	A	4		100	Unselected F4	88.0139	84.8233
CM000283 (Chr8) mapping	287523	SNP	C	1	G	100	4	G	4		100	Unselected F4	88.1716	84.7555
CM000283 (Chr8) mapping	287578	SNP	A	1	G	100	7	G	7		100	Unselected F4	88.1716	84.7555
CM000283 (Chr8) mapping	287713	SNP	T	1	A	100	6	A	6	100		Selected F4	88.1716	84.5323
CM000283 (Chr8) mapping	287721	SNP	G	1	A	100	6	A	6	100		Selected F4	88.0139	84.4529
CM000283 (Chr8) mapping	287721	SNP	G	1	A	100	4	A	4		100	Unselected F4	87.8519	84.5217
CM000283 (Chr8) mapping	288102	SNP	C	1	T	100	5	T	5		100	Unselected F4	87.8519	84.3558
CM000283 (Chr8) mapping	288122	SNP	G	1	T	100	7	T	7	100		Selected F4	87.8519	84.3558
CM000283 (Chr8) mapping	288122	SNP	G	1	T	100	7	T	7		100	Unselected F4	87.6855	84.3146
CM000283 (Chr8) mapping	288274	SNP	C	1	T	100	5	T	5		100	Unselected F4	87.6855	84.3146
CM000283 (Chr8) mapping	288275	SNP	C	1	T	100	5	T	5		100	Unselected F4	87.6855	84.3146
CM000283 (Chr8) mapping	288388	SNP	C	1	T	100	6	T	6	100		Selected F4	87.6855	84.3146
CM000283 (Chr8) mapping	288388	SNP	C	1	T	100	7	T	7		100	Unselected F4	87.6855	84.3146
CM000283 (Chr8) mapping	288416	SNP	A	1	T	100	4	T	4		100	Unselected F4	87.6855	84.3146
CM000283 (Chr8) mapping	288936	SNP	A	1	G	100	5	G	5		100	Unselected F4	87.6855	84.3146
CM000283 (Chr8) mapping	289134	SNP	A	1	G	100	7	G	7	100		Selected F4	87.6266	84.2452
CM000283 (Chr8) mapping	289134	SNP	A	1	G	100	5	G	5		100	Unselected F4	87.4571	84.3146
CM000283 (Chr8) mapping	289181	SNP	C	1	T	100	7	T	7	100		Selected F4	87.4571	84.3146
CM000283 (Chr8) mapping	289181	SNP	C	1	T	100	7	T	7		100	Unselected F4	87.2829	84.2079
CM000283 (Chr8) mapping	289201	SNP	A	1	C	100	7	C	7	100		Selected F4	87.4571	84.1384
CM000283 (Chr8) mapping	289201	SNP	A	1	C	100	6	C	6		100	Unselected F4	87.2829	83.9886
CM000283 (Chr8) mapping	289289	SNP	T	1	G	100	6	G	6	100		Selected F4	87.4571	83.9181
CM000283 (Chr8) mapping	289289	SNP	T	1	G	100	4	G	4		100	Unselected F4	87.2829	83.9886
CM000283 (Chr8) mapping	289307	SNP	C	1	T	100	7	T	7		100	Unselected F4	87.2829	83.9886
CM000283 (Chr8) mapping	289348	SNP	A	1	G	100	7	G	7		100	Unselected F4	87.2829	83.9886
CM000283 (Chr8) mapping	289513	SNP	G	1	A	100	6	A	6	100		Selected F4	87.2829	83.9886
CM000283 (Chr8) mapping	289513	SNP	G	1	A	100	10	A	10		100	Unselected F4	87.1038	84.0586
CM000283 (Chr8) mapping	289523	SNP	A	1	G	100	12	G	12		100	Unselected F4	87.2829	83.9886
CM000283 (Chr8) mapping	291010	SNP	T	2	T/C	54.5/45.5	11	T	6		54.55	Unselected F4	87.2829	83.9886
CM000283 (Chr8) mapping	291026	SNP	G	2	G/A	62.5/37.5	8	G	5	62.5		Selected F4	87.2829	84.188
CM000283 (Chr8) mapping	291076	SNP	G	2	A/G	50.0/50.0	4	A	2		50	Unselected F4	87.632	84.0387
CM000283 (Chr8) mapping	291247	SNP	C	1	G	100	5	G	5		100	Unselected F4	87.632	84.0699
CM000283 (Chr8) mapping	291901	SNP	G	2	C/G	50.0/50.0	6	C	3		50	Unselected F4	87.8037	84
CM000283 (Chr8) mapping	292421	SNP	A	1	G	100	4	G	4		100	Unselected F4	87.8037	84.2193
CM000283 (Chr8) mapping	292582	SNP	G	1	C	100	4	C	4		100	Unselected F4	87.8037	84.1096
CM000283 (Chr8) mapping	293986	SNP	G	1	A	100	4	A	4		100	Unselected F4	87.9708	84.0396
CM000283 (Chr8) mapping	294404	SNP	T	2	T/C	57.1/42.9	7	T	4		57.14	Unselected F4	87.9708	83.9195
CM000283 (Chr8) mapping	295857	SNP	T	2	G/T	50.0/50.0	6	G	3	50		Selected F4	87.9708	84.1083
CM000283 (Chr8) mapping	295861	SNP	T	2	T/A	55.6/44.4	9	T	5	55.56		Selected F4	88.1992	84.1083
CM000283 (Chr8) mapping	295877	SNP	C	2	C/T	50.0/50.0	6	C	3		50	Unselected F4	88.6525	84.0684
CM000283 (Chr8) mapping	296322	SNP	T	1	C	100	4	C	4		100	Unselected F4	88.6525	84.2877
CM000283 (Chr8) mapping	300172	SNP	A	1	G	66.7	6	G	4		66.67	Unselected F4	88.6525	84.2877
CM000283 (Chr8) mapping	300173	SNP	A	1	C	66.7	6	C	4		66.67	Unselected F4	88.6525	84.2146
CM000283 (Chr8) mapping	300211	SNP	C	1	G	66.7	6	G	4	66.67		Selected F4	88.6525	84.2511
CM000283 (Chr8) mapping	300211	SNP	C	2	C/G	60.0/40.0	5	C	3		60	Unselected F4	88.9621	84.3199
CM000283 (Chr8) mapping	300400	SNP	T	1	A	100	6	A	6		100	Unselected F4	88.9621	84.4945
CM000283 (Chr8) mapping	300479	SNP	T	2	C/T	50.0/50.0	6	C	3		50	Unselected F4	89.1154	84.4265
CM000283 (Chr8) mapping	300665	SNP	G	1	T	66.7	6	T	4	66.67		Selected F4	89.1154	84.6458
CM000283 (Chr8) mapping	301673	SNP	T	1	G	100	4	G	4		100	Unselected F4	89.5783	84.6458
CM000283 (Chr8) mapping	308007	SNP	G	1	A	100	6	A	6		100	Unselected F4	89.5783	84.6458
CM000283 (Chr8) mapping	310808	SNP	T	1	C	100	4	C	4		100	Unselected F4	89.5783	84.6458
CM000283 (Chr8) mapping	315186	SNP	G	2	G/A	57.1/42.9	7	G	4		57.14	Unselected F4	89.5783	84.6458
CM000283 (Chr8) mapping	316589	SNP	G	1	C	100	9	C	9	100		Selected F4	89.5783	84.7607
CM000283 (Chr8) mapping	316589	SNP	G	1	C	100	10	C	10		100	Unselected F4	89.4315	84.8272
CM000283 (Chr8) mapping	316620	SNP	C	2	C/T	50.0/50.0	4	C	2		50	Unselected F4	89.5783	84.7607
CM000283 (Chr8) mapping	323795	SNP	A	2	A/C	50.0/50.0	4	A	2		50	Unselected F4	89.5783	84.98
CM000283 (Chr8) mapping	324288	SNP	A	2	A/C	60.0/40.0	5	A	3		60	Unselected F4	89.5783	85.1993
CM000283 (Chr8) mapping	324319	SNP	T	2	T/A	60.0/40.0	10	T	6		60	Unselected F4	89.7211	85.3103
CM000283 (Chr8) mapping	332768	SNP	C	1	G	100	4	G	4		100	Unselected F4	89.7211	85.4865
CM000283 (Chr8) mapping	333143	SNP	T	1	A	100	4	A	4		100	Unselected F4	89.86	85.4223
CM000283 (Chr8) mapping	333292	SNP	G	1	A	100	12	A	12		100	Unselected F4	89.9952	85.3575
CM000283 (Chr8) mapping	333428	SNP	T	2	C/T	50.0/50.0	4	C	2		50	Unselected F4	90.1268	85.2921
CM000283 (Chr8) mapping	333516	SNP	C	1	T	87.5	8	T	7	87.5		Selected F4	90.1268	85.5154
CM000283 (Chr8) mapping	333516	SNP	C	1	T	87.5	8	T	7		87.5	Unselected F4	90.2913	85.5154
CM000283 (Chr8) mapping	333726	SNP	C	1	A	75	4	A	3		75	Unselected F4	90.4174	85.5065
CM000283 (Chr8) mapping	337081	SNP	G	1	A	83.3	6	A	5		83.33	Unselected F4	90.4174	85.6186
CM000283 (Chr8) mapping	337514	SNP	C	1	T	66.7	6	T	4		66.67	Unselected F4	90.5403	85.6289
CM000283 (Chr8) mapping	338987	SNP	T	1	A	100	4	A	4		100	Unselected F4	90.5403	85.779
CM000283 (Chr8) mapping	339973	SNP	T	1	G	100	4	G	4		100	Unselected F4	90.66	85.7147
CM000283 (Chr8) mapping	340247	SNP	C	1	T	100	4	T	4		100	Unselected F4	90.66	85.5638
CM000283 (Chr8) mapping	340305	SNP	C	1	A	100	4	A	4		100	Unselected F4	90.66	85.5638
CM000283 (Chr8) mapping	341310	SNP	T	1	G	75	4	G	3		75	Unselected F4	90.7768	85.4982
CM000283 (Chr8) mapping	343729	SNP	T	1	C	100	7	C	7	100		Selected F4	90.7768	85.6119
CM000283 (Chr8) mapping	343910	SNP	G	2	A/G	50.0/50.0	4	A	2		50	Unselected F4	90.66	85.677
CM000283 (Chr8) mapping	343945	SNP	C	1	G	100	4	G	4		100	Unselected F4	90.66	85.9032
CM000283 (Chr8) mapping	343970	SNP	A	1	T	100	4	T	4		100	Unselected F4	90.66	85.9032
CM000283 (Chr8) mapping	344081	SNP	T	1	C	75	4	C	3		75	Unselected F4	90.66	85.9032
CM000283 (Chr8) mapping	344089	SNP	T	2	T/A	62.5/37.5	8	T	5		62.5	Unselected F4	90.7768	85.9528
CM000283 (Chr8) mapping	344110	SNP	C	2	C/T	50.0/50.0	8	C	4		50	Unselected F4	90.7768	86.1232
CM000283 (Chr8) mapping	344174	SNP	G	2	A/G	50.0/50.0	4	A	2		50	Unselected F4	90.8906	86.2882
CM000283 (Chr8) mapping	347137	SNP	A	1	G	100	9	G	9	100		Selected F4	90.8906	86.5165
CM000283 (Chr8) mapping	347161	SNP	A	1	G	100	6	G	6	100		Selected F4	90.7142	86.5165
CM000283 (Chr8) mapping	347161	SNP	A	1	G	100	7	G	7		100	Unselected F4	90.5981	86.4641
CM000283 (Chr8) mapping	347292	SNP	C	2	A/C	50.0/50.0	4	A	2		50	Unselected F4	90.5981	86.4641
CM000283 (Chr8) mapping	347358	SNP	A	1	G	100	8	G	8		100	Unselected F4	90.5981	86.6914
CM000283 (Chr8) mapping	347474	SNP	A	1	G	100	8	G	8		100	Unselected F4	90.5981	86.6914
CM000283 (Chr8) mapping	347478	SNP	T	1	G	100	7	G	7	100		Selected F4	90.5981	86.6914
CM000283 (Chr8) mapping	347478	SNP	T	1	G	100	7	G	7		100	Unselected F4	90.4791	86.5631
CM000283 (Chr8) mapping	347526	SNP	A	1	C	100	7	C	7		100	Unselected F4	90.4791	86.5631
CM000283 (Chr8) mapping	347567	SNP	T	1	C	100	6	C	6	100		Selected F4	90.5981	86.502
CM000283 (Chr8) mapping	347567	SNP	T	1	C	71.4	7	C	5		71.43	Unselected F4	90.4791	86.5631
CM000283 (Chr8) mapping	347648	SNP	G	2	G/T	63.6/36.4	11	G	7		63.64	Unselected F4	90.4791	86.6924
CM000283 (Chr8) mapping	347756	SNP	G	1	C	100	8	C	8	100		Selected F4	90.4791	86.8569
CM000283 (Chr8) mapping	347756	SNP	G	1	C	100	9	C	9		100	Unselected F4	90.3571	86.9161
CM000283 (Chr8) mapping	347791	SNP	A	1	G	100	6	G	6	100		Selected F4	90.3571	86.9161
CM000283 (Chr8) mapping	347791	SNP	A	1	G	100	4	G	4		100	Unselected F4	90.3571	86.9161
CM000283 (Chr8) mapping	347798	SNP	A	1	T	100	5	T	5		100	Unselected F4	90.3571	86.9161
CM000283 (Chr8) mapping	347908	SNP	A	1	G	66.7	6	G	4	66.67		Selected F4	90.3571	86.9161
CM000283 (Chr8) mapping	347908	SNP	A	1	G	100	4	G	4		100	Unselected F4	90.7844	86.9161
CM000283 (Chr8) mapping	347938	SNP	A	1	C	100	13	C	13		100	Unselected F4	90.7844	86.9161
CM000283 (Chr8) mapping	348058	SNP	G	1	A	100	8	A	8	100		Selected F4	90.901	86.8569
CM000283 (Chr8) mapping	348058	SNP	G	1	A	100	7	A	7		100	Unselected F4	90.7844	86.9161
CM000283 (Chr8) mapping	348079	SNP	G	1	A	85.7	7	A	6	85.71		Selected F4	90.7844	86.9161
CM000283 (Chr8) mapping	348079	SNP	G	2	A/G	60.0/40.0	10	A	6		60	Unselected F4	90.9676	86.9161
CM000283 (Chr8) mapping	348230	SNP	C	2	C/T	63.6/36.4	11	C	7		63.64	Unselected F4	90.9676	87.0963
CM000283 (Chr8) mapping	348281	SNP	C	1	A	100	10	A	10	100		Selected F4	91.0819	87.2024
CM000283 (Chr8) mapping	348281	SNP	C	1	A	100	8	A	8		100	Unselected F4	90.9676	87.26
CM000283 (Chr8) mapping	348297	SNP	A	1	G	100	9	G	9	100		Selected F4	91.0819	87.2024
CM000283 (Chr8) mapping	348297	SNP	A	1	G	100	8	G	8		100	Unselected F4	90.9676	87.26
CM000283 (Chr8) mapping	348315	SNP	C	2	C/T	57.1/42.9	7	C	4		57.14	Unselected F4	90.9676	87.26
CM000283 (Chr8) mapping	348516	SNP	A	2	T/A	60.0/40.0	5	T	3		60	Unselected F4	90.9676	87.3405
CM000283 (Chr8) mapping	349376	SNP	G	1	A	100	5	A	5		100	Unselected F4	90.901	87.4642
CM000283 (Chr8) mapping	349937	SNP	C	1	G	100	4	G	4		100	Unselected F4	90.901	87.3134
CM000283 (Chr8) mapping	349944	SNP	G	1	A	100	4	A	4		100	Unselected F4	90.901	87.1123
CM000283 (Chr8) mapping	350027	SNP	C	1	A	100	4	A	4		100	Unselected F4	90.901	86.8861
CM000283 (Chr8) mapping	350147	SNP	T	2	T/C	57.1/42.9	7	T	4		57.14	Unselected F4	90.901	86.6598
CM000283 (Chr8) mapping	350385	SNP	T	1	A	100	5	A	5		100	Unselected F4	90.901	86.8538
CM000283 (Chr8) mapping	350627	SNP	T	1	C	75	4	C	3		75	Unselected F4	90.901	86.8538
CM000283 (Chr8) mapping	350754	SNP	A	1	G	100	6	G	6		100	Unselected F4	91.0148	86.9076
CM000283 (Chr8) mapping	350760	SNP	C	2	C/T	50.0/50.0	4	C	2		50	Unselected F4	91.0148	86.9076
CM000283 (Chr8) mapping	350943	SNP	T	1	C	100	4	C	4		100	Unselected F4	91.1257	87.0762
CM000283 (Chr8) mapping	351048	SNP	T	2	T/C	60.0/40.0	5	T	3		60	Unselected F4	91.1257	87.0762
CM000283 (Chr8) mapping	351240	SNP	A	1	G	100	4	G	4		100	Unselected F4	91.1257	87.2588
CM000283 (Chr8) mapping	351366	SNP	C	1	G	100	6	G	6	100		Selected F4	91.1257	87.0305
CM000283 (Chr8) mapping	351455	SNP	G	1	T	100	7	T	7		100	Unselected F4	91.1257	87.0305
CM000283 (Chr8) mapping	351460	SNP	A	1	C	100	7	C	7		100	Unselected F4	91.1257	86.9392
CM000283 (Chr8) mapping	352047	SNP	A	1	C	100	7	C	7	100		Selected F4	91.1257	86.9392
CM000283 (Chr8) mapping	352047	SNP	A	1	C	100	4	C	4		100	Unselected F4	91.1257	86.9392
CM000283 (Chr8) mapping	352137	SNP	T	1	C	87.5	8	C	7		87.5	Unselected F4	91.1257	86.9392
CM000283 (Chr8) mapping	352161	SNP	T	1	C	100	4	C	4		100	Unselected F4	91.1257	86.9963
CM000283 (Chr8) mapping	352281	SNP	T	1	G	100	6	G	6	100		Selected F4	91.2339	86.9366
CM000283 (Chr8) mapping	352640	SNP	G	1	C	100	4	C	4		100	Unselected F4	91.1257	86.9963
CM000283 (Chr8) mapping	353061	SNP	A	1	T	75	4	T	3		75	Unselected F4	91.1257	86.9963
CM000283 (Chr8) mapping	353261	SNP	C	1	G	100	5	G	5		100	Unselected F4	91.2339	87.0513
CM000283 (Chr8) mapping	353304	SNP	T	2	A/T	50.0/50.0	4	A	2		50	Unselected F4	91.3395	86.9916
CM000283 (Chr8) mapping	353332	SNP	A	1	G	100	5	G	5		100	Unselected F4	91.3395	87.222
CM000283 (Chr8) mapping	353446	SNP	T	1	C	100	6	C	6	100		Selected F4	91.3395	87.222
CM000283 (Chr8) mapping	353463	SNP	C	1	T	100	4	T	4		100	Unselected F4	91.2339	87.084
CM000283 (Chr8) mapping	353528	SNP	G	1	A	100	4	A	4		100	Unselected F4	91.2339	87.084
CM000283 (Chr8) mapping	354061	SNP	T	1	A	100	6	A	6	100		Selected F4	91.3395	87.0245
CM000283 (Chr8) mapping	354095	SNP	A	1	G	100	7	G	7	100		Selected F4	91.3395	87.0245
CM000283 (Chr8) mapping	354095	SNP	A	1	G	88.9	9	G	8		88.89	Unselected F4	91.2339	87.084
CM000283 (Chr8) mapping	354208	SNP	T	1	A	100	4	A	4		100	Unselected F4	91.0383	87.0757
CM000283 (Chr8) mapping	354244	SNP	T	1	G	100	5	G	5		100	Unselected F4	91.0383	86.9605
CM000283 (Chr8) mapping	354343	SNP	G	1	T	100	6	T	6		100	Unselected F4	91.0383	86.9605
CM000283 (Chr8) mapping	354894	SNP	C	2	T/C	57.1/42.9	7	T	4	57.14		Selected F4	90.8049	86.9001
CM000283 (Chr8) mapping	355139	SNP	A	2	A/G	50.0/50.0	4	A	2		50	Unselected F4	91.2105	86.7301
CM000283 (Chr8) mapping	355400	SNP	G	2	A/G	50.0/50.0	6	A	3		50	Unselected F4	90.9183	86.9001
CM000283 (Chr8) mapping	355692	SNP	T	1	A	80	5	A	4		80	Unselected F4	90.9183	87.1316
CM000283 (Chr8) mapping	355753	SNP	T	1	C	100	4	C	4		100	Unselected F4	90.9183	86.9927
CM000283 (Chr8) mapping	355993	SNP	A	1	G	80	5	G	4		80	Unselected F4	90.9183	86.9927
CM000283 (Chr8) mapping	356253	SNP	T	1	C	66.7	6	C	4		66.67	Unselected F4	90.9183	87.0853
CM000283 (Chr8) mapping	356445	SNP	A	1	G	100	10	G	10	100		Selected F4	91.0252	87.1803
CM000283 (Chr8) mapping	356445	SNP	A	1	G	100	6	G	6		100	Unselected F4	90.9183	87.2396
CM000283 (Chr8) mapping	356478	SNP	G	1	C	100	6	C	6	100		Selected F4	90.9183	87.2396
CM000283 (Chr8) mapping	356478	SNP	G	1	C	100	6	C	6		100	Unselected F4	90.8089	87.1141
CM000283 (Chr8) mapping	356629	SNP	T	1	C	100	4	C	4		100	Unselected F4	90.8089	86.9413
CM000283 (Chr8) mapping	356639	SNP	G	1	A	100	4	A	4		100	Unselected F4	90.8089	86.757
CM000283 (Chr8) mapping	356902	Complex SNP	T	2	A/C	50.0/50.0	4	A	2		50	Unselected F4	90.8089	86.5726
CM000283 (Chr8) mapping	357212	SNP	G	1	A	100	6	A	6		100	Unselected F4	90.8089	86.803
CM000283 (Chr8) mapping	357239	SNP	A	1	G	100	5	G	5		100	Unselected F4	90.8089	86.6302
CM000283 (Chr8) mapping	357249	SNP	G	1	C	71.4	7	C	5		71.43	Unselected F4	90.9183	86.5683
CM000283 (Chr8) mapping	357337	SNP	A	1	T	100	6	T	6		100	Unselected F4	90.9183	86.7006
CM000283 (Chr8) mapping	357422	SNP	T	1	C	100	6	C	6	100		Selected F4	90.9183	86.5154
CM000283 (Chr8) mapping	357422	SNP	T	1	C	100	5	C	5		100	Unselected F4	90.8089	86.4624
CM000283 (Chr8) mapping	357447	SNP	G	1	C	100	5	C	5		100	Unselected F4	90.8089	86.3307
CM000283 (Chr8) mapping	357511	SNP	C	1	T	66.7	6	T	4		66.67	Unselected F4	90.8089	86.1003
CM000283 (Chr8) mapping	357655	SNP	A	1	G	100	6	G	6	100		Selected F4	90.8089	86.0235
CM000283 (Chr8) mapping	357655	SNP	A	1	G	100	6	G	6		100	Unselected F4	90.8089	86.0235
CM000283 (Chr8) mapping	357671	SNP	T	2	A/T	57.1/42.9	7	A	4		57.14	Unselected F4	90.8089	86.0235
CM000283 (Chr8) mapping	357752	SNP	G	1	C	66.7	6	C	4	66.67		Selected F4	90.8089	86.221
CM000283 (Chr8) mapping	358062	SNP	T	1	A	75	4	A	3		75	Unselected F4	91.2105	86.221
CM000283 (Chr8) mapping	358951	SNP	A	1	G	100	4	G	4		100	Unselected F4	91.2105	86.3362
CM000283 (Chr8) mapping	359072	SNP	C	1	T	100	6	T	6		100	Unselected F4	91.2105	86.3362
CM000283 (Chr8) mapping	359402	SNP	T	1	C	66.7	6	C	4		66.67	Unselected F4	91.3151	86.2729
CM000283 (Chr8) mapping	359464	SNP	C	1	A	100	5	A	5		100	Unselected F4	91.3151	86.4272
CM000283 (Chr8) mapping	359503	SNP	T	1	A	66.7	6	A	4		66.67	Unselected F4	91.4173	86.3641
CM000283 (Chr8) mapping	359590	SNP	T	1	A	100	6	A	6		100	Unselected F4	91.4173	86.5191
CM000283 (Chr8) mapping	359730	SNP	A	1	C	100	6	C	6	100		Selected F4	91.4173	86.5191
CM000283 (Chr8) mapping	359828	SNP	G	1	A	100	4	A	4		100	Unselected F4	91.0252	86.5191
CM000283 (Chr8) mapping	359892	SNP	C	1	T	66.7	6	T	4		66.67	Unselected F4	91.0252	86.5191
CM000283 (Chr8) mapping	359965	SNP	A	1	G	100	6	G	6	100		Selected F4	91.1295	86.6119
CM000283 (Chr8) mapping	359965	SNP	A	2	G/A	60.0/40.0	5	G	3		60	Unselected F4	91.0252	86.6741
CM000283 (Chr8) mapping	360090	SNP	G	1	T	100	6	T	6	100		Selected F4	91.1295	86.7988
CM000283 (Chr8) mapping	360090	SNP	G	1	T	66.7	6	T	4		66.67	Unselected F4	91.0252	86.8602
CM000283 (Chr8) mapping	360190	SNP	T	1	A	80	5	A	4		80	Unselected F4	91.0252	87.0152
CM000283 (Chr8) mapping	360282	SNP	C	1	A	100	4	A	4		100	Unselected F4	91.0252	87.1082
CM000283 (Chr8) mapping	360288	SNP	G	1	A	100	5	A	5		100	Unselected F4	91.1295	87.048
CM000283 (Chr8) mapping	360308	SNP	G	2	A/G	50.0/50.0	6	A	3		50	Unselected F4	91.1295	87.048
CM000283 (Chr8) mapping	360327	SNP	G	2	G/A	60.0/40.0	5	G	3		60	Unselected F4	91.1295	87.2816
CM000283 (Chr8) mapping	360438	SNP	G	2	G/A	60.0/40.0	5	G	3		60	Unselected F4	91.1295	87.4686
CM000283 (Chr8) mapping	360725	SNP	G	1	C	100	4	C	4		100	Unselected F4	91.1295	87.6555
CM000283 (Chr8) mapping	360948	SNP	T	1	G	100	12	G	12		100	Unselected F4	91.1295	87.6555
CM000283 (Chr8) mapping	361129	SNP	A	1	G	100	6	G	6	100		Selected F4	91.2315	87.5975
CM000283 (Chr8) mapping	361187	SNP	A	1	G	100	10	G	10		100	Unselected F4	91.1295	87.6555
CM000283 (Chr8) mapping	361229	SNP	G	1	A	88.9	9	A	8	88.89		Selected F4	91.1295	87.4856
CM000283 (Chr8) mapping	361266	SNP	A	2	A/G	50.0/50.0	8	A	4		50	Unselected F4	91.1559	87.3112
CM000283 (Chr8) mapping	361287	SNP	C	2	A/C	63.6/36.4	11	A	7		63.64	Unselected F4	91.1559	87.5438
CM000283 (Chr8) mapping	361547	SNP	A	1	T	100	6	T	6	100		Selected F4	91.2587	87.6555
CM000283 (Chr8) mapping	361774	SNP	C	2	C/T	50.0/50.0	6	C	3		50	Unselected F4	91.1559	87.7129
CM000283 (Chr8) mapping	361775	SNP	T	1	A	66.7	6	A	4		66.67	Unselected F4	91.1559	87.7594
CM000283 (Chr8) mapping	361972	SNP	A	1	T	66.7	6	T	4		66.67	Unselected F4	91.1559	87.9144
CM000283 (Chr8) mapping	362013	SNP	T	1	A	100	4	A	4		100	Unselected F4	91.1559	88.0694
CM000283 (Chr8) mapping	362261	SNP	G	1	A	100	4	A	4		100	Unselected F4	91.2587	88.0137
CM000283 (Chr8) mapping	362466	SNP	A	1	G	100	7	G	7	100		Selected F4	91.2587	88.0137
CM000283 (Chr8) mapping	362466	SNP	A	1	G	100	5	G	5		100	Unselected F4	91.1559	88.0694
CM000283 (Chr8) mapping	362685	SNP	T	2	A/T	50.0/50.0	8	A	4		50	Unselected F4	91.1559	88.0694
CM000283 (Chr8) mapping	362774	SNP	G	1	A	100	5	A	5		100	Unselected F4	91.2587	88.2473
CM000283 (Chr8) mapping	362846	SNP	A	1	T	100	4	T	4		100	Unselected F4	91.2587	88.2473
CM000283 (Chr8) mapping	363778	SNP	G	2	A/G	50.0/50.0	4	A	2		50	Unselected F4	91.2587	88.2473
CM000283 (Chr8) mapping	363842	SNP	C	2	T/C	60.0/40.0	5	T	3		60	Unselected F4	91.2587	88.2941
CM000283 (Chr8) mapping	363978	SNP	A	1	G	100	6	G	6	100		Selected F4	91.3592	88.4269
CM000283 (Chr8) mapping	363978	SNP	A	1	G	100	4	G	4		100	Unselected F4	91.2587	88.481
CM000283 (Chr8) mapping	364203	SNP	T	1	C	100	4	C	4		100	Unselected F4	91.3592	88.4269
CM000283 (Chr8) mapping	364343	SNP	G	1	C	100	6	C	6		100	Unselected F4	91.3592	88.4269
CM000283 (Chr8) mapping	364350	SNP	A	1	G	100	6	G	6		100	Unselected F4	91.4574	88.3723
CM000283 (Chr8) mapping	364472	SNP	A	1	G	100	9	G	9	100		Selected F4	91.4574	88.3723
CM000283 (Chr8) mapping	364472	SNP	A	1	G	100	9	G	9		100	Unselected F4	91.3592	88.4269
CM000283 (Chr8) mapping	364491	SNP	A	2	G/A	60.0/40.0	10	G	6	60		Selected F4	91.3592	88.4269
CM000283 (Chr8) mapping	364491	SNP	A	1	G	90	10	G	9		90	Unselected F4	91.7238	88.481
CM000283 (Chr8) mapping	364559	SNP	A	1	C	100	4	C	4		100	Unselected F4	91.7238	88.5277
CM000283 (Chr8) mapping	365246	SNP	G	1	A	100	5	A	5		100	Unselected F4	91.7238	88.2941
CM000283 (Chr8) mapping	365556	SNP	C	1	T	100	6	T	6	100		Selected F4	91.3263	88.2391
CM000283 (Chr8) mapping	365659	SNP	G	1	A	80	5	A	4		80	Unselected F4	91.2255	88.2941
CM000283 (Chr8) mapping	365771	SNP	G	1	A	100	8	A	8		100	Unselected F4	91.2255	88.3875
CM000283 (Chr8) mapping	366068	SNP	G	2	G/T	60.0/40.0	5	G	3		60	Unselected F4	91.3263	88.333
CM000283 (Chr8) mapping	366107	SNP	C	2	C/T	55.6/44.4	9	C	5		55.56	Unselected F4	91.4249	88.4667
CM000283 (Chr8) mapping	366382	SNP	G	1	T	100	6	T	6		100	Unselected F4	91.4249	88.6763
CM000283 (Chr8) mapping	366396	SNP	A	2	A/T	60.0/40.0	5	A	3		60	Unselected F4	91.4249	88.6763
CM000283 (Chr8) mapping	366467	SNP	C	1	G	100	9	G	9	100		Selected F4	91.4249	88.865
CM000283 (Chr8) mapping	366467	SNP	C	1	G	100	5	G	5		100	Unselected F4	91.3263	88.8651
CM000283 (Chr8) mapping	366468	SNP	T	1	G	70	10	G	7	70		Selected F4	91.3263	88.8651
CM000283 (Chr8) mapping	366468	SNP	T	2	T/G	60.0/40.0	5	T	3		60	Unselected F4	91.5743	88.9171
CM000283 (Chr8) mapping	367988	SNP	A	1	T	100	21	T	21	100		Selected F4	91.5743	89.104
CM000283 (Chr8) mapping	367988	SNP	A	1	T	100	21	T	21		100	Unselected F4	91.1515	89.104
CM000283 (Chr8) mapping	368274	SNP	C	1	T	72.7	11	T	8	72.73		Selected F4	91.1515	88.9872
CM000283 (Chr8) mapping	368274	SNP	C	1	T	86.4	22	T	19		86.36	Unselected F4	91.4686	88.9872
CM000283 (Chr8) mapping	368390	SNP	C	1	A	92.9	14	A	13	92.86		Selected F4	91.4686	89.0509
CM000283 (Chr8) mapping	368390	SNP	C	1	A	76.5	17	A	13		76.47	Unselected F4	91.5516	89.0509
CM000283 (Chr8) mapping	368407	SNP	G	1	T	79.1	43	T	34	79.07		Selected F4	91.5516	89.1609
CM000283 (Chr8) mapping	368407	SNP	G	1	T	58.3	48	T	28		58.33	Unselected F4	91.6985	89.095
CM000283 (Chr8) mapping	368420	SNP	T	1	C	82.1	56	C	46	82.14		Selected F4	91.6985	89.2888
CM000283 (Chr8) mapping	368420	SNP	T	2	C/T	60.0/40.0	75	C	45		60	Unselected F4	91.8123	89.1069
CM000283 (Chr8) mapping	368473	SNP	A	1	T	100	7	T	7		100	Unselected F4	91.8123	89.0606
CM000283 (Chr8) mapping	378316	SNP	G	1	T	100	4	T	4		100	Unselected F4	91.8123	88.9063
CM000283 (Chr8) mapping	378332	SNP	G	2	A/G	50.0/50.0	6	A	3		50	Unselected F4	91.8123	88.9063
CM000283 (Chr8) mapping	378373	SNP	G	1	A	66.7	12	A	8		66.67	Unselected F4	91.8123	89.0221
CM000283 (Chr8) mapping	378429	SNP	A	1	G	100	9	G	9		100	Unselected F4	91.8123	89.1764
CM000283 (Chr8) mapping	378485	SNP	G	1	A	100	15	A	15		100	Unselected F4	91.8123	89.1764
CM000283 (Chr8) mapping	378502	SNP	T	1	C	100	6	C	6	100		Selected F4	91.9086	89.126
CM000283 (Chr8) mapping	378502	SNP	T	1	C	100	17	C	17		100	Unselected F4	91.8123	89.1764
CM000283 (Chr8) mapping	378510	SNP	T	1	A	100	8	A	8	100		Selected F4	91.9086	89.126
CM000283 (Chr8) mapping	378557	SNP	G	2	A/G	50.0/50.0	8	A	4		50	Unselected F4	91.4674	89.126
CM000283 (Chr8) mapping	378955	SNP	G	2	A/G	52.9/47.1	17	A	9	52.94		Selected F4	91.4674	89.3586
CM000283 (Chr8) mapping	379416	SNP	T	1	C	100	14	C	14		100	Unselected F4	91.9261	89.4079
CM000283 (Chr8) mapping	380089	SNP	C	2	C/T	62.5/37.5	8	C	5	62.5		Selected F4	91.9261	89.4079
CM000283 (Chr8) mapping	381132	SNP	G	2	A/G	50.0/50.0	6	A	3		50	Unselected F4	92.3725	89.4079
[truncated: 76,505 more rows]
